# Supplementary material for: Comparative Transcriptomics to Identify RNA Writers and Erasers in Microalgae
Source: Int J Mol Sci. 2024 Jul 23;25(15):8005. doi: 10.3390/ijms25158005 (PMC11312118; doi:10.3390/ijms25158005)
Supplement: Supplementary file 1 [file ijms-25-08005-s001.zip]

Archive with 3 entries (3 files):
- File S1.fasta
- Table S1.xlsx
- Table S2.xlsx
