# Supplementary material for: Comparative Transcriptomics to Identify RNA Writers and Erasers in Microalgae
Source: Int J Mol Sci. 2024 Jul 23;25(15):8005. doi: 10.3390/ijms25158005 (PMC11312118; doi:10.3390/ijms25158005)
Supplement: Supplementary file 1 [file ijms-25-08005-s001.zip › Table S1.xlsx]

## Sheet: INTERPRO
ID	Alexandrium_tamutum	Amphidinium_carterae	Cylindrotheca_closterium	Tetraselmis_suecica
IPR000001: Kringle	45	14	0	3
IPR000007: Tubby, C-terminal	16	6	2	3
IPR000008: C2 domain	305	163	49	13
IPR000009: Protein phosphatase 2A regulatory subunit PR55	0	0	0	1
IPR000010: Cystatin domain	2	0	2	2
IPR000011: Ubiquitin/SUMO-activating enzyme E1	2	2	2	1
IPR000014: PAS domain	87	12	47	9
IPR000023: Phosphofructokinase domain	13	5	7	0
IPR000028: Chloroperoxidase	1	0	0	0
IPR000031: PurE domain	5	1	2	1
IPR000033: LDLR class B repeat	13	1	0	0
IPR000034: Laminin IV	0	1	0	0
IPR000037: SsrA-binding protein	0	0	1	1
IPR000043: Adenosylhomocysteinase-like	0	32	1	1
IPR000048: IQ motif, EF-hand binding site	207	105	39	21
IPR000053: Thymidine/pyrimidine-nucleoside phosphorylase	0	0	1	0
IPR000054: Ribosomal protein L31e	3	1	1	1
IPR000056: Ribulose-phosphate 3-epimerase-like	4	3	5	1
IPR000058: Zinc finger, AN1-type	7	8	0	3
IPR000060: BCCT transporter family	7	0	6	2
IPR000061: SWAP/Surp	14	8	1	2
IPR000073: Alpha/beta hydrolase fold-1	160	56	41	16
IPR000086: NUDIX hydrolase domain	84	37	29	10
IPR000089: Biotin/lipoyl attachment	27	23	20	4
IPR000092: Polyprenyl synthetase	6	4	8	2
IPR000095: CRIB domain	0	0	6	0
IPR000103: Pyridine nucleotide-disulphide oxidoreductase, class-II	5	5	4	1
IPR000104: Antifreeze protein, type I	10	0	0	0
IPR000109: Proton-dependent oligopeptide transporter family	11	1	2	3
IPR000111: Glycoside hydrolase family 27/36, conserved site	11	3	1	0
IPR000114: Ribosomal protein L16	7	1	0	0
IPR000115: Phosphoribosylglycinamide synthetase	3	1	1	0
IPR000116: High mobility group protein HMGA	2	0	0	2
IPR000119: Histone-like DNA-binding protein	4	6	2	0
IPR000121: PEP-utilising enzyme, C-terminal	1	13	1	3
IPR000126: Serine proteases, V8 family, serine active site	2	0	0	0
IPR000131: ATP synthase, F1 complex, gamma subunit	9	18	3	3
IPR000133: ER lumen protein retaining receptor	20	13	4	1
IPR000138: Hydroxymethylglutaryl-CoA lyase, active site	0	0	1	0
IPR000146: Fructose-1,6-bisphosphatase class 1	10	9	7	1
IPR000150: Cof family	0	2	0	0
IPR000152: EGF-type aspartate/asparagine hydroxylation site	2	3	0	0
IPR000156: Ran binding domain	19	35	3	1
IPR000157: Toll/interleukin-1 receptor homology (TIR) domain	29	14	0	11
IPR000158: Cell division protein FtsZ	0	0	1	0
IPR000159: Ras-associating (RA) domain	0	1	0	0
IPR000160: GGDEF domain	3	0	0	0
IPR000163: Prohibitin	0	3	2	2
IPR000164: Histone H3/CENP-A	8	11	3	4
IPR000165: Glucoamylase	1	0	0	0
IPR000169: Cysteine peptidase, cysteine active site	147	84	12	5
IPR000172: Glucose-methanol-choline oxidoreductase, N-terminal	24	5	0	0
IPR000175: Sodium:neurotransmitter symporter	11	3	1	0
IPR000176: mRNA methyltransferase-like	11	2	0	0
IPR000177: Apple domain	116	5	0	10
IPR000178: Translation initiation factor aIF-2, bacterial-like	1	1	3	1
IPR000182: GNAT domain	178	72	46	16
IPR000183: Ornithine/DAP/Arg decarboxylase	3	4	4	3
IPR000184: Bacterial surface antigen (D15)	2	1	1	0
IPR000185: Protein translocase subunit SecA	8	2	1	0
IPR000192: Aminotransferase class V domain	48	18	17	10
IPR000194: ATPase, F1/V1/A1 complex, alpha/beta subunit, nucleotide-binding domain	13	22	6	3
IPR000195: Rab-GTPase-TBC domain	71	50	13	5
IPR000196: Ribosomal protein L19/L19e	2	0	1	1
IPR000197: Zinc finger, TAZ-type	0	0	7	1
IPR000198: Rho GTPase-activating protein domain	2	4	1	2
IPR000203: GPS motif	64	42	0	0
IPR000206: Ribosomal protein L7/L12	1	2	3	0
IPR000209: Peptidase S8/S53 domain	79	21	11	13
IPR000210: BTB/POZ domain	241	80	20	8
IPR000214: Zinc finger, DNA glycosylase/AP lyase-type	4	0	0	0
IPR000217: Tubulin	44	43	4	4
IPR000218: Ribosomal protein L14P	8	6	1	0
IPR000222: PPM-type phosphatase, divalent cation binding	66	49	13	9
IPR000223: Peptidase S26A, signal peptidase I	2	3	5	2
IPR000225: Armadillo	108	46	18	31
IPR000228: RNA 3'-terminal phosphate cyclase	0	0	1	1
IPR000232: Heat shock factor (HSF)-type, DNA-binding	0	0	122	0
IPR000235: Ribosomal protein S5/S7	8	1	1	0
IPR000237: GRIP domain	2	4	4	0
IPR000238: Ribosome-binding factor A	2	0	1	0
IPR000241: Putative RNA methylase domain	19	15	9	2
IPR000242: PTP type protein phosphatase	6	5	0	3
IPR000243: Peptidase T1A, proteasome beta-subunit	5	5	5	2
IPR000245: V-ATPase proteolipid subunit	6	3	15	0
IPR000246: Peptidase T2, asparaginase 2	2	1	0	0
IPR000253: Forkhead-associated (FHA) domain	126	92	14	10
IPR000254: Cellulose-binding domain, fungal	32	42	0	1
IPR000257: Uroporphyrinogen decarboxylase (URO-D)	1	2	5	2
IPR000261: EH domain	24	16	3	1
IPR000262: FMN-dependent dehydrogenase	13	11	2	1
IPR000266: Ribosomal protein S17/S11	9	7	3	0
IPR000268: DNA-directed RNA polymerase, subunit N/Rpb10	0	0	1	0
IPR000269: Copper amine oxidase	1	1	0	1
IPR000270: PB1 domain	5	5	3	3
IPR000271: Ribosomal protein L34	0	0	1	1
IPR000276: G protein-coupled receptor, rhodopsin-like	5	2	10	0
IPR000277: Cys/Met metabolism, pyridoxal phosphate-dependent enzyme	13	7	4	1
IPR000283: NADH:ubiquinone oxidoreductase, 75kDa subunit, conserved site	0	0	0	1
IPR000286: Histone deacetylase superfamily	12	4	17	3
IPR000289: Ribosomal protein S28e	0	1	0	0
IPR000292: Formate/nitrite transporter	3	6	2	1
IPR000297: Peptidyl-prolyl cis-trans isomerase, PpiC-type	35	25	9	2
IPR000298: Cytochrome c oxidase subunit III-like	4	5	1	1
IPR000299: FERM domain	0	1	0	1
IPR000300: Inositol polyphosphate-related phosphatase	9	7	7	1
IPR000304: Pyrroline-5-carboxylate reductase	0	1	7	1
IPR000305: GIY-YIG endonuclease	4	3	1	1
IPR000306: FYVE zinc finger	25	17	17	1
IPR000307: Ribosomal protein S16	4	2	1	1
IPR000308: 14-3-3 protein	19	53	2	1
IPR000310: Orn/Lys/Arg decarboxylase, major domain	1	0	0	0
IPR000312: Glycosyl transferase, family 3	1	1	2	1
IPR000313: PWWP domain	0	1	4	4
IPR000315: B-box-type zinc finger	20	11	0	2
IPR000318: Nitrogenase component 1, conserved site	2	0	0	0
IPR000319: Aspartate-semialdehyde dehydrogenase, conserved site	0	1	0	0
IPR000322: Glycoside hydrolase family 31	42	2	2	0
IPR000323: Copper type II, ascorbate-dependent monooxygenase, N-terminal	18	3	20	4
IPR000326: Phosphatidic acid phosphatase type 2/haloperoxidase	22	14	7	2
IPR000330: SNF2-related, N-terminal domain	81	43	38	13
IPR000331: Rap GTPase activating protein domain	0	0	1	0
IPR000334: Glycoside hydrolase, family 45	15	0	0	0
IPR000337: GPCR, family 3	4	54	17	11
IPR000340: Dual specificity phosphatase, catalytic domain	101	49	9	6
IPR000343: Tetrapyrrole biosynthesis, glutamyl-tRNA reductase	10	1	1	0
IPR000352: Peptide chain release factor class I/class II	9	13	13	2
IPR000357: HEAT repeat	29	14	10	2
IPR000358: Ribonucleotide reductase small subunit family	14	16	2	1
IPR000361: FeS cluster biogenesis	2	2	4	1
IPR000362: Fumarate lyase family	1	4	3	2
IPR000366: GPCR fungal pheromone mating factor, STE2	1	0	0	0
IPR000368: Sucrose synthase	0	0	0	1
IPR000374: Phosphatidate cytidylyltransferase	2	4	2	0
IPR000375: Dynamin central domain	5	2	5	1
IPR000383: Xaa-Pro dipeptidyl-peptidase-like domain	14	1	0	0
IPR000385: MoaA/nifB/pqqE, iron-sulphur binding, conserved site	1	0	2	1
IPR000387: Tyrosine specific protein phosphatases domain	142	51	13	12
IPR000390: Small multidrug resistance protein family	0	0	1	0
IPR000392: NifH/frxC family	0	18	0	0
IPR000397: Heat shock protein Hsp33	1	2	1	1
IPR000398: Thymidylate synthase	1	1	1	0
IPR000399: TPP-binding enzyme, conserved site	3	1	0	1
IPR000403: Phosphatidylinositol 3-/4-kinase, catalytic domain	23	19	10	9
IPR000407: Nucleoside phosphatase GDA1/CD39	22	12	7	3
IPR000408: Regulator of chromosome condensation, RCC1	139	171	15	14
IPR000409: BEACH domain	4	2	3	1
IPR000412: ABC-2 transporter	0	0	1	0
IPR000413: Integrin alpha chain	6	0	0	0
IPR000415: Nitroreductase-like	13	2	8	2
IPR000417: Hydroxyethylthiazole kinase	1	0	0	0
IPR000418: Ets domain	0	0	2	0
IPR000421: Coagulation factor 5/8 C-terminal domain	199	12	2	8
IPR000422: 3,4-dihydroxy-2-butanone 4-phosphate synthase, RibB	2	2	1	0
IPR000424: Primosome PriB/single-strand DNA-binding	0	0	1	0
IPR000425: Major intrinsic protein	91	21	3	2
IPR000426: Proteasome alpha-subunit, N-terminal domain	7	8	9	3
IPR000432: DNA mismatch repair protein MutS, C-terminal	7	4	9	2
IPR000433: Zinc finger, ZZ-type	31	52	10	4
IPR000436: Sushi/SCR/CCP domain	80	19	0	0
IPR000438: Acetyl-CoA carboxylase carboxyl transferase, beta subunit	1	0	0	0
IPR000439: Ribosomal protein L15e	12	7	1	0
IPR000445: Helix-hairpin-helix motif	1	6	1	2
IPR000447: FAD-dependent glycerol-3-phosphate dehydrogenase	0	2	0	1
IPR000453: Chorismate synthase	2	0	1	1
IPR000454: ATP synthase, F0 complex, subunit C	16	36	0	0
IPR000456: Ribosomal protein L17	1	2	2	1
IPR000458: Mucin-like glycoprotein	0	1	0	0
IPR000462: CDP-alcohol phosphatidyltransferase	12	12	8	2
IPR000467: G-patch domain	14	10	2	7
IPR000470: CbxX/CfqX, monofunctional	0	0	1	0
IPR000473: Ribosomal protein L36	1	0	0	0
IPR000477: Reverse transcriptase domain	76	22	11	11
IPR000484: Photosynthetic reaction centre, L/M	2	3	0	2
IPR000485: AsnC-type HTH domain	2	0	0	0
IPR000488: Death domain	2	0	1	0
IPR000489: Pterin-binding domain	9	7	2	1
IPR000490: Glycoside hydrolase family 17	1	0	0	0
IPR000494: Receptor L-domain	7	0	0	0
IPR000504: RNA recognition motif domain	668	449	91	49
IPR000506: Acetohydroxy acid isomeroreductase C-terminal	0	1	1	1
IPR000509: Ribosomal protein L36e	2	3	0	0
IPR000510: Nitrogenase/oxidoreductase, component 1	0	10	0	0
IPR000511: Cytochrome c/c1 haem-lyase	0	4	2	0
IPR000514: Glycoside hydrolase, family 39	0	10	0	0
IPR000515: ABC transporter type 1, transmembrane domain MetI-like	19	0	0	0
IPR000519: P-type trefoil domain	19	21	0	0
IPR000523: Magnesium chelatase ChlI domain	4	5	2	1
IPR000524: Transcription regulator HTH, GntR	4	0	0	0
IPR000529: Ribosomal protein S6	0	1	1	0
IPR000530: Ribosomal protein S12e	2	2	1	0
IPR000531: TonB-dependent receptor-like, beta-barrel	22	0	0	0
IPR000533: Tropomyosin	1	0	0	0
IPR000534: Semialdehyde dehydrogenase, NAD-binding	1	3	3	0
IPR000535: Major sperm protein (MSP) domain	7	4	1	1
IPR000537: UbiA prenyltransferase family	10	5	9	3
IPR000542: Acyltransferase ChoActase/COT/CPT	3	0	5	0
IPR000544: Octanoyltransferase	0	0	2	1
IPR000547: Clathrin, heavy chain/VPS, 7-fold repeat	7	2	2	2
IPR000550: 7,8-Dihydro-6-hydroxymethylpterin-pyrophosphokinase, HPPK	1	1	1	0
IPR000552: Ribosomal protein L44e	0	6	2	0
IPR000554: Ribosomal protein S7e	3	5	1	0
IPR000555: JAB1/MPN/MOV34 metalloenzyme domain	9	14	6	5
IPR000558: Histone H2B	3	2	1	2
IPR000559: Formate-tetrahydrofolate ligase, FTHFS	1	2	2	0
IPR000560: Histidine phosphatase superfamily, clade-2	11	6	8	3
IPR000562: Fibronectin type II domain	1	0	0	0
IPR000565: DNA topoisomerase, type IIA, subunit B	0	0	1	0
IPR000566: Lipocalin/cytosolic fatty-acid binding domain	2	1	2	1
IPR000568: ATP synthase, F0 complex, subunit A	7	16	1	0
IPR000569: HECT domain	61	36	10	4
IPR000571: Zinc finger, CCCH-type	452	276	23	21
IPR000572: Oxidoreductase, molybdopterin-binding domain	9	4	3	2
IPR000573: Aconitase A/isopropylmalate dehydratase small subunit, swivel domain	3	1	1	2
IPR000577: Carbohydrate kinase, FGGY	2	0	1	1
IPR000581: Dihydroxy-acid/6-phosphogluconate dehydratase	1	2	1	1
IPR000582: Acyl-CoA-binding protein, ACBP	13	9	5	2
IPR000587: Creatinase, N-terminal	2	0	1	0
IPR000589: Ribosomal protein S15	5	7	5	1
IPR000591: DEP domain	2	2	11	4
IPR000592: Ribosomal protein S27e	0	3	0	0
IPR000594: THIF-type NAD/FAD binding fold	10	7	12	3
IPR000595: Cyclic nucleotide-binding domain	381	298	55	38
IPR000597: Ribosomal protein L3	30	20	4	3
IPR000600: ROK family	1	4	1	1
IPR000601: PKD domain	2	0	0	0
IPR000602: Glycoside hydrolase family 38, N-terminal domain	1	1	5	1
IPR000607: Double-stranded RNA-specific adenosine deaminase (DRADA)	3	2	0	0
IPR000608: Ubiquitin-conjugating enzyme E2	80	55	23	10
IPR000612: Proteolipid membrane potential modulator	9	1	0	0
IPR000620: EamA domain	56	25	23	12
IPR000623: Shikimate kinase/Threonine synthase-like 1	2	1	1	1
IPR000626: Ubiquitin domain	674	248	36	16
IPR000627: Intradiol ring-cleavage dioxygenase, C-terminal	0	0	1	0
IPR000629: ATP-dependent RNA helicase DEAD-box, conserved site	73	69	26	13
IPR000630: Ribosomal protein S8	1	5	1	0
IPR000631: ATP-dependent (S)-NAD(P)H-hydrate dehydratase	4	5	2	0
IPR000634: Serine/threonine dehydratase, pyridoxal-phosphate-binding site	2	2	3	1
IPR000637: HMG-I/HMG-Y, DNA-binding, conserved site	2	0	0	0
IPR000639: Epoxide hydrolase-like	23	4	8	3
IPR000640: Elongation factor EFG, domain V-like	11	19	11	6
IPR000641: CbxX/CfqX	10	4	2	1
IPR000642: Peptidase M41	10	18	5	4
IPR000644: CBS domain	83	26	18	11
IPR000648: Oxysterol-binding protein	0	0	0	1
IPR000649: Initiation factor 2B-related	4	1	4	3
IPR000652: Triosephosphate isomerase	20	13	4	0
IPR000653: DegT/DnrJ/EryC1/StrS aminotransferase	17	8	3	0
IPR000668: Peptidase C1A, papain C-terminal	156	82	13	5
IPR000669: Mannitol dehydrogenase	1	3	0	1
IPR000672: Tetrahydrofolate dehydrogenase/cyclohydrolase	9	1	3	1
IPR000674: Aldehyde oxidase/xanthine dehydrogenase, a/b hammerhead	9	2	2	0
IPR000679: Zinc finger, GATA-type	3	0	2	8
IPR000682: Protein-L-isoaspartate(D-aspartate) O-methyltransferase	12	2	1	0
IPR000683: Oxidoreductase, N-terminal	43	9	13	1
IPR000684: RNA polymerase II, heptapeptide repeat, eukaryotic	0	0	2	1
IPR000685: Ribulose bisphosphate carboxylase, large subunit, C-terminal	51	27	1	1
IPR000687: RIO kinase	2	4	4	1
IPR000690: Matrin/U1-C, C2H2-type zinc finger	3	2	2	0
IPR000692: Fibrillarin	8	2	1	1
IPR000697: WH1/EVH1 domain	0	1	0	0
IPR000699: RIH domain	1	0	0	0
IPR000700: PAS-associated, C-terminal	26	1	10	5
IPR000701: Succinate dehydrogenase/fumarate reductase type B, transmembrane subunit	0	0	2	1
IPR000702: Ribosomal protein L6	1	5	1	0
IPR000704: Casein kinase II, regulatory subunit	4	2	4	1
IPR000705: Galactokinase	4	1	1	0
IPR000711: ATPase, OSCP/delta subunit	3	4	1	2
IPR000713: Mur ligase, N-terminal catalytic domain	0	0	0	1
IPR000715: Glycosyl transferase, family 4	2	0	1	1
IPR000716: Thyroglobulin type-1	2	0	0	0
IPR000717: Proteasome component (PCI) domain	14	19	10	6
IPR000718: Peptidase M13	1	0	1	0
IPR000719: Protein kinase domain	1639	1129	418	268
IPR000720: Peptidylglycine alpha-hydroxylating monooxygenase/peptidyl-hydroxyglycine alpha-amidating lyase	0	0	0	1
IPR000722: RNA polymerase, alpha subunit	6	4	4	1
IPR000726: Glycoside hydrolase, family 19, catalytic	4	0	0	0
IPR000727: Target SNARE coiled-coil homology domain	39	24	17	4
IPR000730: Proliferating cell nuclear antigen, PCNA	15	10	1	1
IPR000731: Sterol-sensing domain	41	38	21	1
IPR000738: WHEP-TRS domain	0	0	4	1
IPR000740: GrpE nucleotide exchange factor	6	12	3	0
IPR000741: Fructose-bisphosphate aldolase, class-I	24	23	3	1
IPR000742: EGF-like domain	53	26	20	7
IPR000743: Glycoside hydrolase, family 28	12	9	2	0
IPR000744: NSF attachment protein	1	0	2	1
IPR000748: Pseudouridine synthase, RsuA/RluB/E/F	2	1	2	0
IPR000751: M-phase inducer phosphatase	0	1	0	0
IPR000754: Ribosomal protein S9	6	2	2	1
IPR000756: Diacylglycerol kinase, accessory domain	14	7	1	0
IPR000757: Glycoside hydrolase family 16	33	2	15	2
IPR000760: Inositol monophosphatase-like	9	7	12	3
IPR000763: Catalase-peroxidase haem	1	0	2	3
IPR000764: Uridine kinase-like	3	1	1	1
IPR000768: NAD:arginine ADP-ribosyltransferase, ART	10	105	0	0
IPR000770: SAND domain	0	0	0	2
IPR000771: Fructose-bisphosphate aldolase, class-II	17	26	4	1
IPR000772: Ricin B, lectin domain	96	47	29	1
IPR000774: Peptidyl-prolyl cis-trans isomerase, FKBP-type, N-terminal	7	12	2	1
IPR000778: Cytochrome b245, heavy chain	6	2	0	1
IPR000780: MCP methyltransferase, CheR-type	2	0	0	0
IPR000781: Enhancer of rudimentary	3	0	0	0
IPR000782: FAS1 domain	1	6	31	7
IPR000783: RNA polymerase, subunit H/Rpb5 C-terminal	1	0	1	1
IPR000788: Ribonucleotide reductase large subunit, C-terminal	23	16	4	0
IPR000789: Cyclin-dependent kinase, regulatory subunit	4	0	0	1
IPR000791: Acetate transporter GPR1/FUN34/SatP family	3	2	0	1
IPR000792: Transcription regulator LuxR, C-terminal	0	0	2	0
IPR000793: ATP synthase, alpha subunit, C-terminal	1	5	1	1
IPR000795: Transcription factor, GTP-binding domain	36	67	33	13
IPR000796: Aspartate/other aminotransferase	3	3	4	1
IPR000800: Notch domain	2	2	1	8
IPR000801: Putative esterase	17	16	4	1
IPR000802: Arsenical pump membrane protein, ArsB	4	0	0	0
IPR000804: Clathrin adaptor complex, small chain	1	2	1	1
IPR000806: Rab GDI protein	7	1	1	0
IPR000807: Imidazoleglycerol-phosphate dehydratase	1	1	1	1
IPR000808: Mrp, conserved site	1	2	1	1
IPR000811: Glycosyl transferase, family 35	6	4	0	3
IPR000812: Transcription factor TFIIB	6	2	2	0
IPR000814: TATA-box binding protein	7	1	4	1
IPR000819: Peptidase M17, leucyl aminopeptidase, C-terminal	2	0	3	1
IPR000821: Alanine racemase	1	0	1	0
IPR000823: Plant peroxidase	0	0	0	1
IPR000825: SUF system FeS cluster assembly, SufBD	2	1	1	1
IPR000834: Peptidase M14, carboxypeptidase A	50	13	4	8
IPR000835: MarR-type HTH domain	3	0	0	0
IPR000836: Phosphoribosyltransferase domain	33	12	11	4
IPR000838: RNA polymerase sigma factor 70, ECF, conserved site	1	0	0	0
IPR000843: LacI-type HTH domain	1	0	0	0
IPR000845: Nucleoside phosphorylase domain	2	3	2	0
IPR000846: Dihydrodipicolinate reductase, N-terminal	0	3	1	1
IPR000847: Transcription regulator HTH, LysR	3	0	1	0
IPR000849: Sugar phosphate transporter	9	1	0	2
IPR000850: Adenylate kinase/UMP-CMP kinase	29	24	10	4
IPR000857: MyTH4 domain	8	2	0	1
IPR000859: CUB domain	4	17	2	11
IPR000860: Porphobilinogen deaminase	1	1	1	0
IPR000863: Sulfotransferase domain	58	20	21	11
IPR000864: Proteinase inhibitor I13, potato inhibitor I	2	0	4	1
IPR000866: Alkyl hydroperoxide reductase subunit C/ Thiol specific antioxidant	22	9	4	3
IPR000867: Insulin-like growth factor-binding protein, IGFBP	1	0	0	0
IPR000868: Isochorismatase-like	40	3	7	2
IPR000870: Homoserine kinase	3	1	1	1
IPR000872: Tafazzin	0	0	0	1
IPR000873: AMP-dependent synthetase/ligase	139	58	48	8
IPR000876: Ribosomal protein S4e	1	5	1	0
IPR000878: Tetrapyrrole methylase	7	7	3	2
IPR000883: Cytochrome c oxidase subunit I	17	27	0	1
IPR000884: Thrombospondin type-1 (TSP1) repeat	170	62	0	4
IPR000887: KDPG/KHG aldolase	13	1	1	0
IPR000888: dTDP-4-dehydrorhamnose 3,5-epimerase-related	0	1	0	0
IPR000889: Glutathione peroxidase	5	2	2	2
IPR000890: Aliphatic acid kinase, short-chain	2	0	2	1
IPR000891: Pyruvate carboxyltransferase	2	2	5	1
IPR000892: Ribosomal protein S26e	2	2	0	0
IPR000895: Transthyretin/hydroxyisourate hydrolase	1	0	2	0
IPR000897: Signal recognition particle, SRP54 subunit, GTPase domain	2	3	5	1
IPR000898: Indoleamine 2,3-dioxygenase	3	2	0	0
IPR000900: Nebulin repeat	0	0	14	0
IPR000903: Myristoyl-CoA:protein N-myristoyltransferase	1	1	1	1
IPR000904: Sec7 domain	23	12	9	2
IPR000905: Gcp-like domain	3	1	3	2
IPR000906: ZU5 domain	0	0	0	1
IPR000909: Phosphatidylinositol-specific phospholipase C, X domain	31	7	10	1
IPR000911: Ribosomal protein L11/L12	8	5	2	0
IPR000914: Solute-binding protein family 5 domain	3	4	2	0
IPR000915: 60S ribosomal protein L6E	2	8	1	0
IPR000917: Sulfatase, N-terminal	64	25	14	1
IPR000922: D-galactoside/L-rhamnose binding SUEL lectin domain	13	0	0	1
IPR000923: Blue (type 1) copper domain	1	0	0	0
IPR000924: Glutamyl/glutaminyl-tRNA synthetase	4	5	4	1
IPR000926: GTP cyclohydrolase II, RibA	2	5	1	0
IPR000932: Photosystem antenna protein-like	2	4	2	0
IPR000933: Glycoside hydrolase, family 29	3	0	0	0
IPR000938: CAP Gly-rich domain	24	69	6	2
IPR000940: Methyltransferase, NNMT/PNMT/TEMT	1	1	0	0
IPR000941: Enolase	21	23	2	0
IPR000943: RNA polymerase sigma-70	1	0	8	1
IPR000949: ELM2 domain	0	0	3	0
IPR000952: AB hydrolase 4, conserved site	3	0	0	0
IPR000953: Chromo/chromo shadow domain	14	9	10	8
IPR000959: POLO box domain	5	2	3	1
IPR000960: Flavin monooxygenase FMO	13	7	2	2
IPR000961: AGC-kinase, C-terminal	52	41	12	4
IPR000965: GPR domain	0	0	1	1
IPR000967: Zinc finger, NF-X1-type	1	8	1	1
IPR000969: Structure-specific recognition protein	0	1	1	2
IPR000971: Globin	26	13	27	3
IPR000977: DNA ligase, ATP-dependent	3	2	3	1
IPR000979: Phosphodiesterase MJ0936/Vps29	3	1	1	0
IPR000980: SH2 domain	0	0	1	2
IPR000983: Bacterial general secretion pathway protein G-type pilin	1	0	0	0
IPR000988: Ribosomal protein L24e-related	3	5	3	0
IPR000994: Peptidase M24	22	18	16	2
IPR000996: Clathrin light chain	2	1	1	1
IPR000997: Cholinesterase	5	1	0	0
IPR000998: MAM domain	76	0	0	0
IPR000999: Ribonuclease III domain	2	4	3	0
IPR001000: Glycoside hydrolase family 10 domain	1	0	1	1
IPR001002: Chitin-binding, type 1	0	1	0	0
IPR001005: SANT/Myb domain	13	11	33	35
IPR001012: UBX domain	17	10	6	4
IPR001014: Ribosomal protein L23/L25, conserved site	0	5	0	0
IPR001015: Ferrochelatase	3	0	1	1
IPR001017: Dehydrogenase, E1 component	5	4	6	2
IPR001018: Beta-lactamase, class-B, conserved site	1	0	0	0
IPR001019: Guanine nucleotide binding protein (G-protein), alpha subunit	0	0	1	0
IPR001024: PLAT/LH2 domain	1	1	0	9
IPR001025: Bromo adjacent homology (BAH) domain	0	0	1	3
IPR001029: Flagellin, D0/D1 domain	3	0	0	0
IPR001030: Aconitase/3-isopropylmalate dehydratase large subunit, alpha/beta/alpha domain	4	4	2	2
IPR001031: Thioesterase	40	14	0	1
IPR001032: Leghaemoglobin	0	0	3	0
IPR001036: Acriflavin resistance protein	3	0	0	0
IPR001040: Translation Initiation factor eIF- 4e	8	8	4	1
IPR001041: 2Fe-2S ferredoxin-type iron-sulfur binding domain	31	50	17	3
IPR001044: XPG/Rad2 endonuclease, eukaryotes	1	2	1	1
IPR001045: Spermidine/spermine synthases	5	8	12	0
IPR001046: NRAMP family	8	3	1	0
IPR001047: Ribosomal protein S8e	5	13	1	0
IPR001048: Aspartate/glutamate/uridylate kinase	9	10	9	4
IPR001054: Adenylyl cyclase class-3/4/guanylyl cyclase	108	41	452	41
IPR001055: Adrenodoxin	2	2	2	1
IPR001056: Photosystem II reaction centre protein H	0	13	0	0
IPR001057: Glutamate/acetylglutamate kinase	3	1	1	2
IPR001058: Synuclein	1	0	0	0
IPR001059: Translation elongation factor P/YeiP, central	11	3	1	1
IPR001060: FCH domain	3	0	0	0
IPR001063: Ribosomal protein L22/L17	3	3	4	0
IPR001064: Beta/gamma crystallin	3	1	0	1
IPR001075: NIF system FeS cluster assembly, NifU, C-terminal	3	3	3	2
IPR001077: O-methyltransferase, family 2	7	1	0	1
IPR001078: 2-oxoacid dehydrogenase acyltransferase, catalytic domain	4	11	6	4
IPR001079: Galectin, carbohydrate recognition domain	1	0	1	0
IPR001080: 3Fe-4S ferredoxin	2	0	0	2
IPR001082: Fimbrial protein pilin	1	0	0	0
IPR001085: Serine hydroxymethyltransferase	3	9	5	2
IPR001086: Prephenate dehydratase	3	1	1	1
IPR001087: GDSL lipase/esterase	8	0	0	1
IPR001093: IMP dehydrogenase/GMP reductase	7	12	1	1
IPR001094: Flavodoxin-like	14	11	10	1
IPR001095: Acetyl-CoA carboxylase, alpha subunit	1	1	0	1
IPR001096: Peptidase C13, legumain	11	6	1	1
IPR001098: DNA-directed DNA polymerase, family A, palm domain	5	3	1	0
IPR001099: Chalcone/stilbene synthase, N-terminal	4	0	0	0
IPR001100: Pyridine nucleotide-disulphide oxidoreductase, class I	6	7	7	4
IPR001104: 3-oxo-5-alpha-steroid 4-dehydrogenase, C-terminal	17	5	5	2
IPR001106: Aromatic amino acid lyase	1	0	0	0
IPR001107: Band 7 domain	75	40	10	3
IPR001108: Peptidase A22A, presenilin	0	0	2	0
IPR001110: Uncharacterised protein family UPF0012, conserved site	2	2	2	1
IPR001114: Adenylosuccinate synthetase	1	1	1	1
IPR001117: Multicopper oxidase, type 1	3	0	0	1
IPR001126: UmuC domain	10	8	3	3
IPR001128: Cytochrome P450	46	25	14	11
IPR001129: Membrane-associated, eicosanoid/glutathione metabolism (MAPEG) protein	15	6	4	2
IPR001130: TatD family	13	12	6	1
IPR001131: Peptidase M24B, X-Pro dipeptidase/aminopeptidase P, conserved site	2	3	0	0
IPR001135: NADH-quinone oxidoreductase, subunit D	0	0	0	1
IPR001138: Zn(2)-C6 fungal-type DNA-binding domain	0	0	1	0
IPR001139: Glycoside hydrolase family 30	31	3	1	0
IPR001141: Ribosomal protein L27e	9	8	1	0
IPR001147: Ribosomal protein L21e	4	23	1	1
IPR001148: Alpha carbonic anhydrase	37	11	5	2
IPR001150: Glycine radical domain	0	9	5	1
IPR001154: DNA topoisomerase II, eukaryotic-type	19	6	1	1
IPR001155: NADH:flavin oxidoreductase/NADH oxidase, N-terminal	4	3	10	1
IPR001156: Transferrin-like domain	1	0	0	0
IPR001158: DIX domain	2	3	1	0
IPR001160: Peptidase M20C, Xaa-His dipeptidase	4	0	1	1
IPR001161: Helicase XPB/Ssl2	2	0	2	1
IPR001163: LSM domain, eukaryotic/archaea-type	18	22	15	0
IPR001164: Arf GTPase activating protein	32	39	26	5
IPR001171: Ergosterol biosynthesis ERG4/ERG24	10	3	3	1
IPR001173: Glycosyltransferase 2-like	168	59	14	7
IPR001179: FKBP-type peptidyl-prolyl cis-trans isomerase domain	81	45	44	14
IPR001180: Citron homology (CNH) domain	1	0	0	0
IPR001189: Manganese/iron superoxide dismutase	7	3	3	1
IPR001190: SRCR domain	34	2	0	0
IPR001192: Phosphoinositide phospholipase C family	7	2	6	1
IPR001194: cDENN domain	5	0	7	0
IPR001196: Ribosomal protein L15, conserved site	0	0	2	1
IPR001197: Ribosomal protein L10e	4	11	1	0
IPR001199: Cytochrome b5-like heme/steroid binding domain	102	77	29	11
IPR001202: WW domain	244	213	30	18
IPR001204: Phosphate transporter	1	3	0	5
IPR001205: RNA-directed RNA polymerase, C-terminal domain	0	0	2	0
IPR001206: Diacylglycerol kinase, catalytic domain	25	10	3	1
IPR001208: MCM domain	11	10	10	7
IPR001209: Ribosomal protein S14	0	7	0	0
IPR001210: Ribosomal protein S17e	2	2	0	0
IPR001212: Somatomedin B domain	31	0	0	0
IPR001214: SET domain	291	120	96	25
IPR001216: Cysteine synthase/cystathionine beta-synthase, pyridoxal-phosphate attachment site	4	7	3	3
IPR001221: Phenol hydroxylase reductase	1	0	1	0
IPR001222: Zinc finger, TFIIS-type	2	2	7	2
IPR001223: Glycoside hydrolase family 18, catalytic domain	6	1	3	1
IPR001226: Flavodoxin, conserved site	4	6	2	1
IPR001227: Acyl transferase domain superfamily	115	17	1	2
IPR001228: 2-C-methyl-D-erythritol 4-phosphate cytidylyltransferase	5	1	1	0
IPR001229: Jacalin-like lectin domain	3	1	0	0
IPR001232: S-phase kinase-associated protein 1-like	16	9	4	4
IPR001233: tRNA-splicing ligase, RtcB	13	4	0	0
IPR001236: Lactate/malate dehydrogenase, N-terminal	10	22	6	0
IPR001240: N-(5'phosphoribosyl) anthranilate isomerase (PRAI)	0	1	1	1
IPR001241: DNA topoisomerase, type IIA	15	5	2	2
IPR001242: Condensation domain	18	7	0	0
IPR001245: Serine-threonine/tyrosine-protein kinase, catalytic domain	70	171	117	42
IPR001247: Exoribonuclease, phosphorolytic domain 1	5	3	9	3
IPR001248: Purine-cytosine permease	0	0	0	1
IPR001250: Mannose-6-phosphate isomerase, type I	2	2	1	1
IPR001251: CRAL-TRIO lipid binding domain	97	49	45	5
IPR001252: Malate dehydrogenase, active site	8	21	1	0
IPR001253: Translation initiation factor 1A (eIF-1A)	1	3	1	1
IPR001254: Serine proteases, trypsin domain	24	1	25	22
IPR001258: NHL repeat	22	0	0	1
IPR001260: Coproporphyrinogen III oxidase, aerobic	1	2	3	2
IPR001261: ArgE/DapE/ACY1/CPG2/YscS, conserved site	1	0	1	0
IPR001263: Phosphoinositide 3-kinase, accessory (PIK) domain	3	2	1	3
IPR001266: Ribosomal protein S19e	3	2	4	0
IPR001267: Thymidine kinase	3	0	0	1
IPR001269: tRNA-dihydrouridine synthase	23	12	17	5
IPR001270: ClpA/B family	21	22	8	6
IPR001272: Phosphoenolpyruvate carboxykinase, ATP-utilising	5	5	3	1
IPR001278: Arginine-tRNA ligase	6	1	2	0
IPR001279: Metallo-beta-lactamase	49	16	19	9
IPR001280: Photosystem I PsaA/PsaB	4	1	2	1
IPR001282: Glucose-6-phosphate dehydrogenase	3	4	3	2
IPR001283: Cysteine-rich secretory protein, allergen V5/Tpx-1-related	10	8	0	1
IPR001286: Glycoside hydrolase, family 59	9	0	0	0
IPR001288: Translation initiation factor 3	3	0	1	0
IPR001289: Nuclear transcription factor Y subunit A	3	0	2	0
IPR001293: Zinc finger, TRAF-type	5	0	0	1
IPR001294: Phytochrome	13	0	1	0
IPR001295: Dihydroorotate dehydrogenase, conserved site	2	1	2	1
IPR001296: Glycosyl transferase, family 1	47	44	11	6
IPR001298: Filamin/ABP280 repeat	8	8	3	7
IPR001300: Peptidase C2, calpain, catalytic domain	75	47	19	4
IPR001302: Photosystem I reaction centre subunit VIII	8	0	0	0
IPR001303: Class II aldolase/adducin N-terminal	6	1	5	1
IPR001304: C-type lectin-like	38	8	0	0
IPR001305: Heat shock protein DnaJ, cysteine-rich domain	17	12	5	2
IPR001307: Thiosulphate sulfurtransferase, conserved site	0	1	0	0
IPR001308: Electron transfer flavoprotein alpha subunit/FixB	0	0	1	0
IPR001309: Peptidase C14, p20 domain	10	0	0	1
IPR001310: Histidine triad (HIT) protein	11	3	5	1
IPR001312: Hexokinase	0	0	0	1
IPR001313: Pumilio RNA-binding repeat	81	44	7	1
IPR001314: Peptidase S1A, chymotrypsin family	17	1	22	18
IPR001320: Ionotropic glutamate receptor	16	20	6	5
IPR001322: Lamin tail domain	0	0	0	1
IPR001328: Peptidyl-tRNA hydrolase	4	4	0	1
IPR001330: PFTB repeat	9	6	2	1
IPR001333: Peptidase M32, carboxypeptidase Taq	1	0	1	0
IPR001339: mRNA capping enzyme, catalytic domain	2	1	1	0
IPR001341: Aspartate kinase	3	6	2	1
IPR001342: Homoserine dehydrogenase, catalytic	4	0	5	1
IPR001343: Haemolysin-type calcium-binding repeat	2	0	0	0
IPR001345: Phosphoglycerate/bisphosphoglycerate mutase, active site	22	22	20	3
IPR001347: Sugar isomerase (SIS)	2	3	1	5
IPR001349: Cytochrome c oxidase, subunit VIa	0	0	1	1
IPR001351: Ribosomal protein S3, C-terminal	6	3	1	1
IPR001353: Proteasome, subunit alpha/beta	19	17	33	6
IPR001356: Homeobox domain	0	0	7	1
IPR001357: BRCT domain	23	21	14	6
IPR001359: Synapsin	1	0	0	0
IPR001360: Glycoside hydrolase family 1	31	5	2	2
IPR001362: Glycoside hydrolase, family 32	3	0	0	1
IPR001365: Adenosine/AMP deaminase domain	17	6	6	2
IPR001368: TNFR/NGFR cysteine-rich region	3	4	0	0
IPR001372: Dynein light chain, type 1/2	6	7	1	0
IPR001373: Cullin, N-terminal	9	11	4	1
IPR001374: R3H domain	28	15	3	2
IPR001375: Peptidase S9, prolyl oligopeptidase, catalytic domain	45	11	14	3
IPR001377: Ribosomal protein S6e	1	3	0	1
IPR001380: Ribosomal protein L13e	6	6	2	0
IPR001381: 3-dehydroquinate dehydratase type I	3	1	1	0
IPR001382: Glycoside hydrolase family 47	18	8	3	0
IPR001383: Ribosomal protein L28	0	0	2	1
IPR001387: Cro/C1-type helix-turn-helix domain	0	8	1	0
IPR001388: Synaptobrevin	11	28	16	5
IPR001392: Clathrin adaptor, mu subunit	6	8	4	1
IPR001394: Peptidase C19, ubiquitin carboxyl-terminal hydrolase	61	50	22	11
IPR001398: Macrophage migration inhibitory factor	3	1	0	0
IPR001401: Dynamin, GTPase domain	18	16	4	1
IPR001404: Heat shock protein Hsp90 family	61	49	5	4
IPR001405: Uncharacterised protein family UPF0758	2	0	0	0
IPR001406: Pseudouridine synthase I, TruA	4	1	4	2
IPR001412: Aminoacyl-tRNA synthetase, class I, conserved site	16	12	15	3
IPR001424: Superoxide dismutase, copper/zinc binding domain	13	3	1	1
IPR001425: Archaeal/bacterial/fungal rhodopsins	34	20	0	3
IPR001429: P2X purinoreceptor	12	7	2	0
IPR001431: Peptidase M16, zinc-binding site	17	13	4	2
IPR001433: Oxidoreductase FAD/NAD(P)-binding	44	61	30	2
IPR001434: Domain of unknown function DUF11	3	0	0	0
IPR001437: Transcription elongation factor, GreA/GreB, C-terminal	1	0	0	0
IPR001440: Tetratricopeptide repeat 1	20	13	11	6
IPR001441: Decaprenyl diphosphate synthase-like	1	1	2	1
IPR001444: Flagellar basal body rod protein, N-terminal	1	0	0	0
IPR001447: Arylamine N-acetyltransferase	8	0	4	1
IPR001451: Hexapeptide repeat	6	5	12	2
IPR001452: SH3 domain	53	23	3	0
IPR001453: MoaB/Mog domain	3	1	5	2
IPR001461: Aspartic peptidase A1 family	175	77	3	1
IPR001464: Annexin	1	0	2	0
IPR001465: Malate synthase	3	1	2	0
IPR001466: Beta-lactamase-related	78	31	3	3
IPR001469: ATP synthase, F1 complex, delta/epsilon subunit	4	9	1	0
IPR001471: AP2/ERF domain	36	5	2	18
IPR001474: GTP cyclohydrolase I	2	1	1	0
IPR001478: PDZ domain	319	242	98	9
IPR001480: Bulb-type lectin domain	3	0	7	0
IPR001482: Type II/IV secretion system protein	3	0	0	0
IPR001484: Pyrokinin, conserved site	1	0	0	0
IPR001486: Truncated hemoglobin	3	3	6	0
IPR001487: Bromodomain	10	2	33	10
IPR001492: Flagellin	3	0	0	0
IPR001494: Importin-beta, N-terminal domain	11	8	7	1
IPR001497: Methylated-DNA-[protein]-cysteine S-methyltransferase, active site	3	2	0	1
IPR001498: Impact, N-terminal	9	9	4	0
IPR001503: Glycosyl transferase family 10	16	7	5	0
IPR001505: Copper centre Cu(A)	1	2	0	1
IPR001506: Peptidase M12A	42	19	0	0
IPR001507: Zona pellucida domain	1	11	0	0
IPR001509: NAD-dependent epimerase/dehydratase	73	15	19	2
IPR001510: Zinc finger, PARP-type	11	22	3	1
IPR001514: DNA-directed RNA polymerase, 30-40kDa subunit, conserved site	0	0	1	1
IPR001515: Ribosomal protein L32e	2	11	2	1
IPR001516: NADH-Ubiquinone oxidoreductase (complex I), chain 5 N-terminal	0	0	0	1
IPR001518: Argininosuccinate synthase	2	1	1	0
IPR001524: Glycoside hydrolase, family 6, conserved site	10	0	0	0
IPR001525: C-5 cytosine methyltransferase	83	12	6	3
IPR001529: DNA-directed RNA polymerase, M/15kDa subunit	0	2	1	1
IPR001533: Pterin 4 alpha carbinolamine dehydratase	1	3	2	1
IPR001537: tRNA/rRNA methyltransferase, SpoU type	36	18	15	4
IPR001539: Peptidase U32	1	1	1	0
IPR001544: Aminotransferase class IV	8	7	9	2
IPR001547: Glycoside hydrolase, family 5	64	19	3	0
IPR001554: Glycoside hydrolase, family 14	5	0	0	2
IPR001555: Phosphoribosylglycinamide formyltransferase, active site	1	1	1	1
IPR001557: L-lactate/malate dehydrogenase	7	8	7	0
IPR001559: Phosphotriesterase	1	0	2	0
IPR001562: Zinc finger, Btk motif	1	0	0	0
IPR001563: Peptidase S10, serine carboxypeptidase	19	15	8	5
IPR001564: Nucleoside diphosphate kinase	0	0	3	2
IPR001567: Peptidase M3A/M3B catalytic domain	10	11	10	2
IPR001568: Ribonuclease T2-like	10	5	0	3
IPR001569: Ribosomal protein L37e	0	5	0	1
IPR001576: Phosphoglycerate kinase	36	44	6	0
IPR001577: Peptidase M8, leishmanolysin	8	0	2	7
IPR001578: Peptidase C12, ubiquitin carboxyl-terminal hydrolase	4	4	3	2
IPR001579: Glycoside hydrolase, chitinase active site	0	0	0	1
IPR001580: Calreticulin/calnexin	31	19	3	2
IPR001584: Integrase, catalytic core	9	7	3	1
IPR001585: Transaldolase/Fructose-6-phosphate aldolase	2	0	3	1
IPR001590: Peptidase M12B, ADAM/reprolysin	2	37	3	0
IPR001593: Ribosomal protein S3Ae	12	14	1	0
IPR001594: Palmitoyltransferase, DHHC domain	136	69	23	9
IPR001597: Aromatic amino acid beta-eliminating lyase/threonine aldolase	3	0	3	1
IPR001599: Alpha-2-macroglobulin	1	11	0	2
IPR001602: Uncharacterised protein family UPF0047	0	0	2	4
IPR001604: DNA/RNA non-specific endonuclease	0	1	4	0
IPR001606: ARID DNA-binding domain	0	0	0	3
IPR001607: Zinc finger, UBP-type	5	3	6	3
IPR001608: Alanine racemase, N-terminal	7	3	4	2
IPR001609: Myosin head, motor domain	68	22	16	1
IPR001610: PAC motif	20	1	8	4
IPR001611: Leucine-rich repeat	420	210	187	78
IPR001613: Flavin amine oxidase	5	4	3	0
IPR001619: Sec1-like protein	4	10	5	3
IPR001623: DnaJ domain	560	428	81	34
IPR001631: DNA topoisomerase I	1	1	2	0
IPR001632: G-protein, beta subunit	0	0	2	3
IPR001633: EAL domain	2	0	0	0
IPR001638: Solute-binding protein family 3/N-terminal domain of MltF	4	4	1	5
IPR001640: Prolipoprotein diacylglyceryl transferase	1	2	0	0
IPR001645: Folylpolyglutamate synthetase	0	1	1	1
IPR001646: Pentapeptide repeat	14	6	3	2
IPR001647: DNA-binding HTH domain, TetR-type	1	0	0	0
IPR001648: Ribosomal protein S18	1	2	1	0
IPR001650: Helicase, C-terminal	370	250	128	42
IPR001653: Diaminopimelate epimerase, DapF	0	0	1	0
IPR001656: Pseudouridine synthase, TruD	7	6	1	0
IPR001657: Hedgehog protein	2	1	0	0
IPR001660: Sterile alpha motif domain	91	40	5	10
IPR001661: Glycoside hydrolase, family 37	6	2	2	0
IPR001663: Aromatic-ring-hydroxylating dioxygenase, alpha subunit	3	0	1	0
IPR001667: DDH domain	2	3	4	0
IPR001670: Alcohol dehydrogenase, iron-type/glycerol dehydrogenase gldA	11	2	3	5
IPR001672: Phosphoglucose isomerase (PGI)	16	2	3	1
IPR001674: GMP synthase, C-terminal	0	20	1	0
IPR001675: Glycosyl transferase family 29	21	93	0	64
IPR001678: SAM-dependent methyltransferase RsmB/NOP2-type	42	18	10	4
IPR001680: WD40 repeat	1047	238	143	108
IPR001683: Phox homologous domain	53	42	11	1
IPR001684: Ribosomal protein L27	2	1	0	1
IPR001692: Histidinol dehydrogenase, conserved site	2	0	1	1
IPR001697: Pyruvate kinase	32	25	6	9
IPR001698: F-actin-capping protein subunit beta	2	1	1	0
IPR001701: Glycoside hydrolase family 9	3	0	0	3
IPR001705: Ribosomal protein L33	0	1	0	0
IPR001708: Membrane insertase YidC/ALB3/OXA1/COX18	9	5	4	2
IPR001709: Flavoprotein pyridine nucleotide cytochrome reductase	24	50	19	2
IPR001711: Phospholipase C, phosphatidylinositol-specific, Y domain	6	2	6	1
IPR001713: Proteinase inhibitor I25A, stefin	1	1	0	0
IPR001714: Peptidase M24, methionine aminopeptidase	11	9	12	2
IPR001715: Calponin homology domain	11	25	0	3
IPR001717: Anion exchange protein	0	5	0	0
IPR001721: Threonine dehydratase, ACT-like domain	1	1	1	0
IPR001722: Glycoside hydrolase, family 7	48	10	0	0
IPR001727: Gdt1 family	18	5	3	1
IPR001731: Delta-aminolevulinic acid dehydratase	0	1	1	0
IPR001732: UDP-glucose/GDP-mannose dehydrogenase, N-terminal	8	1	1	1
IPR001733: Peptidase S26B	6	1	1	1
IPR001734: Sodium/solute symporter	23	7	10	2
IPR001736: Phospholipase D/Transphosphatidylase	18	18	5	0
IPR001737: Ribosomal RNA adenine methyltransferase KsgA/Erm	4	6	2	1
IPR001739: Methyl-CpG DNA binding	10	0	3	1
IPR001748: G10 protein	1	3	1	0
IPR001750: NADH:quinone oxidoreductase/Mrp antiporter, membrane subunit	0	0	0	2
IPR001751: S100/Calbindin-D9k, conserved site	6	3	0	0
IPR001752: Kinesin motor domain	185	132	25	29
IPR001753: Enoyl-CoA hydratase/isomerase	72	18	15	1
IPR001754: Orotidine 5'-phosphate decarboxylase domain	1	1	1	1
IPR001757: P-type ATPase	58	36	13	12
IPR001762: Disintegrin domain	0	4	0	0
IPR001763: Rhodanese-like domain	70	30	24	20
IPR001764: Glycoside hydrolase, family 3, N-terminal	68	9	4	0
IPR001765: Carbonic anhydrase	3	7	0	0
IPR001767: Hedgehog protein, Hint domain	8	9	0	0
IPR001769: Gingipain	5	0	0	0
IPR001772: Kinase associated domain 1 (KA1)	2	7	1	1
IPR001780: Ribosomal protein L35A	2	16	1	0
IPR001781: Zinc finger, LIM-type	11	7	3	1
IPR001783: Lumazine-binding protein	1	0	1	0
IPR001787: Ribosomal protein L21	4	2	1	0
IPR001789: Signal transduction response regulator, receiver domain	35	0	28	17
IPR001790: Ribosomal protein L10P	3	9	3	1
IPR001791: Laminin G domain	1	0	0	0
IPR001792: Acylphosphatase-like domain	2	3	1	2
IPR001796: Dihydrofolate reductase domain	3	1	2	0
IPR001805: Adenosine kinase	22	1	1	1
IPR001806: Small GTPase superfamily	79	68	28	9
IPR001807: Chloride channel, voltage gated	50	18	8	10
IPR001810: F-box domain	6	2	23	20
IPR001816: Translation elongation factor EFTs/EF1B	2	7	4	0
IPR001818: Peptidase M10, metallopeptidase	7	0	0	1
IPR001828: Receptor, ligand binding region	127	102	23	39
IPR001830: Glycosyl transferase, family 20	6	10	2	2
IPR001834: NADH:cytochrome b5 reductase (CBR)	19	7	7	1
IPR001841: Zinc finger, RING-type	711	414	233	54
IPR001844: Chaperonin Cpn60	2	3	2	3
IPR001846: von Willebrand factor, type D domain	25	158	69	0
IPR001848: Ribosomal protein S10	1	10	1	0
IPR001849: Pleckstrin homology domain	105	73	30	6
IPR001852: Pyridoxal 5'-phosphate synthase subunit PdxS/SNZ	0	9	1	1
IPR001853: DSBA-like thioredoxin domain	20	5	3	0
IPR001854: Ribosomal protein L29/L35	5	2	1	1
IPR001857: Ribosomal protein L19	2	1	2	0
IPR001859: Trypanosoma cruzi ribosomal protein P2-like	2	0	0	0
IPR001864: Trypanothione reductase	0	0	1	0
IPR001865: Ribosomal protein S2	9	11	2	2
IPR001870: B30.2/SPRY domain	64	53	8	4
IPR001872: Peptidase A8, signal peptidase II	1	1	0	0
IPR001874: Dehydroquinase, class II	3	1	0	0
IPR001876: Zinc finger, RanBP2-type	158	111	11	5
IPR001878: Zinc finger, CCHC-type	49	44	18	9
IPR001881: EGF-like calcium-binding domain	2	2	2	0
IPR001882: Biotin-binding site	15	5	7	0
IPR001884: Translation elongation factor IF5A-like	7	11	1	0
IPR001891: Malic oxidoreductase	5	8	1	0
IPR001892: Ribosomal protein S13	12	5	1	0
IPR001893: Cysteine-rich Golgi apparatus protein 1 repeat	3	4	0	5
IPR001898: Solute carrier family 13	30	1	2	1
IPR001901: Protein translocase complex, SecE/Sec61-gamma subunit	1	1	1	1
IPR001902: SLC26A/SulP transporter	3	2	1	0
IPR001905: Ammonium transporter	14	44	6	6
IPR001907: ATP-dependent Clp protease proteolytic subunit	5	4	9	0
IPR001910: Inosine/uridine-preferring nucleoside hydrolase domain	15	12	1	4
IPR001911: Ribosomal protein S21	0	0	1	2
IPR001912: Ribosomal protein S4/S9, N-terminal	9	4	3	0
IPR001915: Peptidase M48	7	4	4	0
IPR001917: Aminotransferase, class-II, pyridoxal-phosphate binding site	3	1	4	1
IPR001920: Asp/Glu racemase	2	0	0	0
IPR001921: Ribosomal protein L7A/L8	0	5	1	1
IPR001926: Pyridoxal-phosphate dependent enzyme	21	19	16	7
IPR001931: Ribosomal protein S21e	3	2	0	0
IPR001932: PPM-type phosphatase domain	191	140	27	18
IPR001938: Thaumatin	8	0	0	0
IPR001940: Peptidase S1C	32	16	8	2
IPR001943: UVR domain	18	16	0	5
IPR001944: Glycoside hydrolase, family 35	9	1	0	0
IPR001945: RAD3/XPD family	0	1	1	1
IPR001948: Peptidase M18	1	0	2	1
IPR001949: NADH:ubiquinone oxidoreductase, 51kDa subunit, conserved site	0	0	2	0
IPR001950: SUI1 domain	3	9	5	3
IPR001951: Histone H4	1	6	0	1
IPR001952: Alkaline phosphatase	1	2	1	0
IPR001956: Carbohydrate-binding module 3	0	0	0	2
IPR001958: Tetracycline resistance protein TetA/multidrug resistance protein MdtG	43	10	3	1
IPR001962: Asparagine synthase	10	5	3	3
IPR001965: Zinc finger, PHD-type	23	5	34	13
IPR001969: Aspartic peptidase, active site	145	61	13	2
IPR001971: Ribosomal protein S11	7	5	1	0
IPR001972: Stomatin family	8	3	1	1
IPR001975: Ribosomal protein L40e	2	7	1	1
IPR001976: Ribosomal protein S24e	2	14	0	1
IPR001977: Dephospho-CoA kinase	4	1	2	1
IPR001980: Phosphopantetheine adenylyltransferase	1	1	1	0
IPR001985: S-adenosylmethionine decarboxylase	4	0	2	1
IPR001986: Enolpyruvate transferase domain	2	1	1	0
IPR001989: Radical-activating enzyme, conserved site	0	9	5	1
IPR001991: Sodium:dicarboxylate symporter	5	0	11	4
IPR001995: Peptidase A2A, retrovirus, catalytic	11	3	6	0
IPR001997: Calponin/LIMCH1	3	0	0	0
IPR002004: Polyadenylate-binding protein/Hyperplastic disc protein	9	12	2	0
IPR002008: DNA polymerase family X, beta-like	10	4	2	0
IPR002013: SAC domain	4	2	5	1
IPR002014: VHS domain	0	1	0	1
IPR002015: Proteasome/cyclosome repeat	3	1	1	1
IPR002016: Haem peroxidase, plant/fungal/bacterial	32	18	10	7
IPR002018: Carboxylesterase, type B	89	19	2	0
IPR002019: Urease, beta subunit	0	1	1	0
IPR002020: Citrate synthase	9	32	1	4
IPR002023: NADH-quinone oxidoreductase subunit E-like	0	0	1	0
IPR002024: Bacterioferritin	1	0	0	0
IPR002026: Urease, gamma/gamma-beta subunit	0	1	1	0
IPR002028: Tryptophan synthase, alpha chain	4	1	1	1
IPR002030: Mitochondrial carrier UCP-like	6	0	0	0
IPR002033: Sec-independent periplasmic protein translocase TatC	1	1	0	1
IPR002034: Alpha-isopropylmalate/homocitrate synthase, conserved site	0	1	2	1
IPR002035: von Willebrand factor, type A	97	104	21	12
IPR002036: Endoribonuclease YbeY	0	0	0	1
IPR002041: Ran GTPase	1	10	1	1
IPR002042: Uricase	0	0	0	1
IPR002043: Uracil-DNA glycosylase family 1	3	5	2	0
IPR002044: Carbohydrate binding module family 20	91	59	0	9
IPR002048: EF-hand domain	2490	1332	131	73
IPR002049: Laminin EGF domain	4	3	0	1
IPR002051: Haem oxygenase	3	3	0	1
IPR002052: DNA methylase, N-6 adenine-specific, conserved site	27	21	12	6
IPR002054: DNA-directed DNA polymerase X	7	4	2	0
IPR002058: PAP/25A-associated	42	27	5	1
IPR002059: Cold-shock protein, DNA-binding	172	122	8	4
IPR002060: Squalene/phytoene synthase	2	2	2	2
IPR002065: Thiol peroxidase Tpx	1	0	0	0
IPR002067: Mitochondrial carrier protein	50	43	21	7
IPR002068: Alpha crystallin/Hsp20 domain	4	12	20	13
IPR002073: 3'5'-cyclic nucleotide phosphodiesterase, catalytic domain	69	41	326	49
IPR002075: Nuclear transport factor 2	4	4	2	1
IPR002076: ELO family	7	12	11	1
IPR002077: Voltage-dependent calcium channel, alpha-1 subunit	7	0	0	1
IPR002078: RNA polymerase sigma factor 54 interaction domain	2	0	0	0
IPR002081: Cryptochrome/DNA photolyase class 1	29	15	3	1
IPR002082: Aspartate carbamoyltransferase	3	1	1	1
IPR002083: MATH/TRAF domain	71	11	3	2
IPR002088: Protein prenyltransferase, alpha subunit	2	8	3	2
IPR002092: DNA-directed RNA polymerase, phage-type	2	2	1	0
IPR002093: BRCA2 repeat	0	1	0	0
IPR002099: DNA mismatch repair protein family	2	3	1	0
IPR002100: Transcription factor, MADS-box	0	0	0	1
IPR002104: Integrase, catalytic domain	1	0	0	0
IPR002108: Actin-depolymerising factor homology domain	10	16	2	0
IPR002109: Glutaredoxin	14	21	31	4
IPR002110: Ankyrin repeat	1246	794	121	88
IPR002113: Adenine nucleotide translocator 1	6	17	3	0
IPR002119: Histone H2A	4	3	5	1
IPR002121: HRDC domain	5	1	4	2
IPR002123: Phospholipid/glycerol acyltransferase	36	23	10	4
IPR002124: Cytochrome c oxidase, subunit Vb	0	1	0	1
IPR002125: Cytidine and deoxycytidylate deaminase domain	21	11	9	4
IPR002129: Pyridoxal phosphate-dependent decarboxylase	7	0	3	2
IPR002130: Cyclophilin-type peptidyl-prolyl cis-trans isomerase domain	60	113	52	18
IPR002132: Ribosomal protein L5	4	7	1	1
IPR002133: S-adenosylmethionine synthetase	1	3	3	0
IPR002136: Ribosomal protein L4/L1e	10	9	2	3
IPR002139: Ribokinase/fructokinase	4	2	2	2
IPR002140: Ribosome maturation protein Sdo1/SBDS	0	1	1	0
IPR002142: Peptidase S49	5	1	5	2
IPR002143: Ribosomal protein L1	3	8	1	0
IPR002146: ATP synthase, F0 complex, subunit b/b', bacterial/chloroplast	7	10	1	1
IPR002150: Ribosomal protein L31	0	1	0	0
IPR002151: Kinesin light chain	34	7	1	4
IPR002155: Thiolase	12	5	5	1
IPR002156: Ribonuclease H domain	24	3	1	4
IPR002159: CD36 family	2	0	0	0
IPR002161: Pyridoxal 5'-phosphate synthase subunit PdxT/SNO	1	0	2	0
IPR002164: Nucleosome assembly protein (NAP)	3	9	1	1
IPR002165: Plexin repeat	3	0	0	0
IPR002168: Lipase, GDXG, putative histidine active site	5	2	0	0
IPR002171: Ribosomal protein L2	15	15	1	3
IPR002172: Low-density lipoprotein (LDL) receptor class A repeat	10	3	0	1
IPR002173: Carbohydrate/puine kinase, PfkB, conserved site	36	3	5	1
IPR002177: DNA-binding protein Dps	1	0	0	0
IPR002180: Lumazine/riboflavin synthase	1	1	1	0
IPR002182: NB-ARC	2	4	4	1
IPR002189: F-actin-capping protein subunit alpha	1	1	1	0
IPR002190: MAGE homology domain	0	0	1	0
IPR002192: Pyruvate phosphate dikinase, PEP/pyruvate-binding	15	16	1	2
IPR002194: Chaperonin TCP-1, conserved site	6	10	7	7
IPR002195: Dihydroorotase, conserved site	0	2	1	0
IPR002196: Glycoside hydrolase, family 24	0	2	0	0
IPR002202: Hydroxymethylglutaryl-CoA reductase, class I/II	1	0	1	0
IPR002204: 3-hydroxyisobutyrate dehydrogenase-related, conserved site	3	5	4	1
IPR002205: DNA topoisomerase, type IIA, subunit A/C-terminal	19	6	3	1
IPR002207: Class I peroxidase	22	8	5	3
IPR002208: SecY/SEC61-alpha family	9	3	1	1
IPR002213: UDP-glucuronosyl/UDP-glucosyltransferase	129	9	1	3
IPR002218: tRNA uridine 5-carboxymethylaminomethyl modification enzyme MnmG-related	1	0	1	1
IPR002219: Protein kinase C-like, phorbol ester/diacylglycerol-binding domain	3	2	4	0
IPR002220: DapA-like	2	2	2	1
IPR002222: Ribosomal protein S19/S15	2	10	1	0
IPR002225: 3-beta hydroxysteroid dehydrogenase/isomerase	7	4	5	1
IPR002227: Tyrosinase copper-binding domain	7	4	3	1
IPR002229: Blood group Rhesus C/E/D polypeptide	4	0	0	2
IPR002241: Glycoside hydrolase, family 27	26	7	6	2
IPR002251: Chloride channel ClC-plant	0	0	0	1
IPR002252: Glycoside hydrolase family 36	0	1	1	0
IPR002259: Equilibrative nucleoside transporter	6	1	0	1
IPR002292: Ornithine/putrescine carbamoyltransferase	2	1	1	0
IPR002293: Amino acid/polyamine transporter I	9	4	4	7
IPR002298: DNA polymerase A	4	6	1	0
IPR002300: Aminoacyl-tRNA synthetase, class Ia	5	4	9	3
IPR002301: Isoleucine-tRNA ligase	1	2	2	2
IPR002302: Leucine-tRNA ligase	0	0	1	0
IPR002303: Valine-tRNA ligase	2	1	2	0
IPR002305: Aminoacyl-tRNA synthetase, class Ic	9	6	5	2
IPR002306: Tryptophan-tRNA ligase	6	4	2	1
IPR002307: Tyrosine-tRNA ligase	0	0	1	0
IPR002310: Glycine-tRNA ligase, alpha subunit	0	0	0	1
IPR002312: Aspartyl/Asparaginyl-tRNA synthetase, class IIb	7	6	5	0
IPR002313: Lysine-tRNA ligase, class II	2	4	2	2
IPR002314: Aminoacyl-tRNA synthetase, class II (G/ P/ S/T)	13	14	9	3
IPR002315: Glycyl-tRNA synthetase	1	3	2	0
IPR002316: Proline-tRNA ligase, class IIa	3	2	1	1
IPR002317: Serine-tRNA ligase, type1	3	5	2	1
IPR002318: Alanine-tRNA ligase, class IIc	2	2	2	0
IPR002319: Phenylalanyl-tRNA synthetase	3	2	3	1
IPR002320: Threonine-tRNA ligase, class IIa	5	3	3	1
IPR002325: Cytochrome f	10	15	1	0
IPR002326: Cytochrome c1	2	1	1	0
IPR002327: Cytochrome c, class IA/ IB	13	4	0	0
IPR002328: Alcohol dehydrogenase, zinc-type, conserved site	6	5	1	4
IPR002343: Paraneoplastic encephalomyelitis antigen	30	9	2	1
IPR002344: Lupus La protein	6	4	0	1
IPR002346: Molybdopterin dehydrogenase, FAD-binding	10	2	1	0
IPR002347: Short-chain dehydrogenase/reductase SDR	184	68	93	28
IPR002350: Kazal domain	0	0	0	3
IPR002355: Multicopper oxidase, copper-binding site	9	10	3	1
IPR002359: Ribosomal protein L6, conserved site-2	0	0	1	0
IPR002363: Ribosomal protein L10, eubacterial, conserved site	1	0	0	0
IPR002364: Quinone oxidoreductase/zeta-crystallin, conserved site	5	1	7	2
IPR002372: Pyrrolo-quinoline quinone repeat	206	24	2	0
IPR002374: cGMP-dependent kinase	9	7	5	0
IPR002376: Formyl transferase, N-terminal	14	6	3	2
IPR002379: V-ATPase proteolipid subunit C-like domain	21	39	16	0
IPR002395: HMW kininogen	1	0	0	0
IPR002397: Cytochrome P450, B-class	1	1	0	0
IPR002401: Cytochrome P450, E-class, group I	25	17	7	8
IPR002403: Cytochrome P450, E-class, group IV	13	3	6	2
IPR002410: Peptidase S33	12	1	4	2
IPR002413: Ves allergen	2	4	0	0
IPR002415: H/ACA ribonucleoprotein complex, subunit Nhp2, eukaryote	3	1	2	0
IPR002420: Phosphatidylinositol 3-kinase, C2 domain	1	0	1	1
IPR002421: 5'-3' exonuclease, N-terminal	28	1	2	1
IPR002423: Chaperonin Cpn60/TCP-1 family	13	15	13	11
IPR002429: Cytochrome c oxidase subunit II-like C-terminal	2	3	0	1
IPR002433: Ornithine decarboxylase	2	3	4	2
IPR002446: Lipocalin, bacterial	0	0	0	1
IPR002452: Alpha tubulin	25	17	2	2
IPR002453: Beta tubulin	25	35	1	2
IPR002454: Gamma tubulin	1	2	2	0
IPR002464: DNA/RNA helicase, ATP-dependent, DEAH-box type, conserved site	34	26	11	5
IPR002466: Adenosine deaminase/editase	3	1	4	4
IPR002467: Peptidase M24A, methionine aminopeptidase, subfamily 1	8	5	7	0
IPR002468: Peptidase M24A, methionine aminopeptidase, subfamily 2	3	0	5	1
IPR002469: Dipeptidylpeptidase IV, N-terminal domain	3	1	1	0
IPR002470: Peptidase S9A, prolyl oligopeptidase	17	1	4	1
IPR002471: Peptidase S9, serine active site	2	0	0	0
IPR002472: Palmitoyl protein thioesterase	0	4	1	0
IPR002474: Carbamoyl-phosphate synthase small subunit, N-terminal domain	3	2	1	1
IPR002477: Peptidoglycan binding-like	6	0	0	1
IPR002478: PUA domain	9	3	7	2
IPR002480: DAHP synthetase, class II	2	1	1	1
IPR002481: Ferric-uptake regulator	1	0	0	0
IPR002483: PWI domain	6	5	2	2
IPR002489: Glutamate synthase, alpha subunit, C-terminal	4	11	2	0
IPR002490: V-type ATPase, V0 complex, 116kDa subunit family	5	3	2	1
IPR002491: ABC transporter periplasmic binding domain	3	2	0	0
IPR002492: Transposase, Tc1-like	0	0	0	2
IPR002495: Glycosyl transferase, family 8	79	29	9	5
IPR002496: Phosphoribosyl-AMP cyclohydrolase domain	1	0	1	1
IPR002498: Phosphatidylinositol-4-phosphate 5-kinase, core	20	18	5	1
IPR002500: Phosphoadenosine phosphosulphate reductase	13	10	3	1
IPR002501: Pseudouridine synthase II, N-terminal	2	1	4	1
IPR002502: N-acetylmuramoyl-L-alanine amidase domain	1	0	0	0
IPR002504: NAD kinase	2	0	3	2
IPR002505: Phosphate acetyl/butaryl transferase	1	0	3	1
IPR002508: N-acetylmuramoyl-L-alanine amidase, catalytic domain	1	0	0	0
IPR002509: NodB homology domain	13	9	2	1
IPR002514: Transposase IS3/IS911family	0	0	1	0
IPR002516: Glycosyl transferase, family 11	1	0	0	0
IPR002523: Mg2+ transporter protein, CorA-like/Zinc transport protein ZntB	14	4	3	1
IPR002524: Cation efflux protein	20	10	8	4
IPR002528: Multi antimicrobial extrusion protein	45	36	44	10
IPR002539: MaoC-like domain	5	1	3	0
IPR002541: Cytochrome c assembly protein	1	1	0	0
IPR002547: tRNA-binding domain	7	4	10	3
IPR002549: Transmembrane protein TqsA-like	19	13	0	0
IPR002550: Domain of unknown function DUF21	13	7	3	1
IPR002553: Clathrin/coatomer adaptor, adaptin-like, N-terminal	15	13	9	2
IPR002554: Protein phosphatase 2A, regulatory B subunit, B56	9	8	2	1
IPR002557: Chitin binding domain	0	0	0	1
IPR002562: 3'-5' exonuclease domain	45	46	18	8
IPR002563: Flavin reductase like domain	7	1	3	3
IPR002569: Peptide methionine sulphoxide reductase MsrA	12	8	12	3
IPR002575: Aminoglycoside phosphotransferase	62	16	12	3
IPR002579: Peptide methionine sulphoxide reductase MrsB	17	9	5	4
IPR002583: Ribosomal protein S20	1	1	0	1
IPR002586: CobQ/CobB/MinD/ParA nucleotide binding domain	3	0	1	0
IPR002587: Myo-inositol-1-phosphate synthase	0	0	6	0
IPR002589: Macro domain	24	6	4	1
IPR002591: Type I phosphodiesterase/nucleotide pyrophosphatase/phosphate transferase	1	3	1	0
IPR002611: IstB-like ATP-binding protein	0	0	1	0
IPR002615: Photosystem I PsaJ, reaction centre subunit IX	0	11	0	0
IPR002616: tRNA-guanine(15) transglycosylase-like	2	0	4	1
IPR002618: UDPGP family	16	10	6	4
IPR002625: Smr domain	36	8	4	2
IPR002628: Photosystem II PsbO, manganese-stabilising	5	31	1	1
IPR002629: Cobalamin-independent methionine synthase MetE, C-terminal/archaeal	6	0	2	1
IPR002634: BolA protein	2	3	3	1
IPR002637: Ham1-like protein	3	2	2	1
IPR002638: Quinolinate phosphoribosyl transferase, C-terminal	1	0	1	0
IPR002639: Urease accessory protein UreF	0	1	1	1
IPR002640: Arylesterase	0	1	0	0
IPR002641: Patatin-like phospholipase domain	55	28	24	4
IPR002642: Lysophospholipase, catalytic domain	2	0	0	1
IPR002645: STAS domain	52	21	10	1
IPR002646: Poly A polymerase, head domain	3	2	4	1
IPR002650: Sulphate adenylyltransferase	5	2	1	1
IPR002652: Importin-alpha, importin-beta-binding domain	3	7	3	0
IPR002653: Zinc finger, A20-type	1	2	2	1
IPR002654: Glycosyl transferase, family 25	62	25	7	2
IPR002655: Acyl-CoA oxidase, C-terminal	6	1	0	1
IPR002656: Acyltransferase 3	42	5	0	2
IPR002657: Bile acid:sodium symporter/arsenical resistance protein Acr3	15	4	7	1
IPR002659: Glycosyl transferase, family 31	69	15	4	12
IPR002661: Ribosome recycling factor	1	2	1	1
IPR002666: Reduced folate carrier	6	1	0	0
IPR002668: Concentrative nucleoside transporter N-terminal domain	2	0	0	0
IPR002669: Urease accessory protein UreD	0	1	1	2
IPR002671: Ribosomal protein L22e	10	5	1	0
IPR002673: Ribosomal protein L29e	0	1	0	0
IPR002674: Ribosomal protein L37ae	1	0	0	0
IPR002675: Ribosomal protein L38e	0	1	0	0
IPR002676: RimM, N-terminal	2	0	1	0
IPR002677: Ribosomal protein L32p	0	0	1	0
IPR002680: Alternative oxidase	3	4	3	4
IPR002682: Photosystem II PsbJ	1	8	0	0
IPR002683: PsbP family	3	3	5	3
IPR002684: Biotin synthase/Biotin biosynthesis bifunctional protein BioAB	1	0	1	1
IPR002685: Glycosyl transferase, family 15	14	9	4	0
IPR002686: Transposase IS200-like	2	0	0	0
IPR002687: Nop domain	3	6	4	2
IPR002692: Penicillin/GL-7-ACA/AHL/aculeacin-A acylase	3	3	0	0
IPR002695: Bifunctional purine biosynthesis protein PurH-like	6	8	1	0
IPR002696: Putative membrane protein insertion efficiency factor	2	3	1	0
IPR002698: 5-formyltetrahydrofolate cyclo-ligase	7	8	2	2
IPR002699: ATPase, V1 complex, subunit D	1	1	1	1
IPR002706: DNA-repair protein Xrcc1, N-terminal	1	0	0	1
IPR002710: Dilute domain	0	0	0	1
IPR002711: HNH endonuclease	3	0	0	1
IPR002713: FF domain	4	2	2	1
IPR002715: Nascent polypeptide-associated complex NAC domain	6	10	4	2
IPR002716: PIN domain	7	2	2	1
IPR002717: Histone acetyltransferase domain, MYST-type	0	0	3	2
IPR002719: Retinoblastoma-associated protein, B-box	0	0	0	1
IPR002720: Retinoblastoma-associated protein, A-box	0	0	0	1
IPR002725: Protein of unknown function DUF45	2	1	0	0
IPR002730: Ribonuclease P/MRP, subunit p29	3	0	0	0
IPR002733: AMMECR1 domain	6	0	1	1
IPR002734: Bacterial bifunctional deaminase-reductase, C-terminal	2	6	4	0
IPR002735: Translation initiation factor IF2/IF5	2	8	2	1
IPR002737: MEMO1 family	6	3	1	1
IPR002738: RNase P subunit p30	1	1	1	1
IPR002744: MIP18 family-like	2	2	2	2
IPR002745: Phosphotransferase KptA/Tpt1	35	23	1	0
IPR002755: DNA primase, small subunit	0	2	2	0
IPR002759: Ribonuclease P/MRP protein subunit	1	1	1	0
IPR002761: Diphthamide synthase domain	2	0	3	1
IPR002762: Cobalamin (vitamin B12) biosynthesis CbiX	0	0	1	0
IPR002763: Protein of unknown function DUF72	5	5	0	1
IPR002765: Uncharacterised protein family UPF0145	1	0	0	0
IPR002767: Thiamine-binding protein	2	1	0	0
IPR002769: Translation initiation factor IF6	1	1	2	0
IPR002771: Multiple antibiotic resistance (MarC)-related	1	0	0	0
IPR002772: Glycoside hydrolase family 3 C-terminal domain	54	8	3	0
IPR002773: Deoxyhypusine synthase	1	2	1	0
IPR002775: DNA/RNA-binding protein Alba-like	7	12	2	0
IPR002777: Prefoldin beta-like	3	9	3	0
IPR002778: Signal recognition particle, SRP19 subunit	1	0	1	0
IPR002781: Transmembrane protein TauE-like	38	19	12	0
IPR002782: Mut7-C RNAse domain	4	3	1	1
IPR002784: Ribosomal protein L14e domain	0	2	0	1
IPR002791: Domain of unknown function DUF89	1	0	1	3
IPR002792: TRAM domain	6	1	7	4
IPR002794: Protein of unknown function DUF92, TMEM19	0	0	1	2
IPR002809: Integral membrane protein EMC3/TMCO1-like	1	3	2	1
IPR002811: Aspartate dehydrogenase	2	1	0	0
IPR002812: 3-dehydroquinate synthase	3	1	0	0
IPR002813: Arginine biosynthesis protein ArgJ	2	2	1	1
IPR002815: Spo11/DNA topoisomerase VI subunit A	3	7	3	0
IPR002816: Pheromone shutdown, TraB	3	1	2	1
IPR002817: Phosphomethylpyrimidine synthase ThiC/5-hydroxybenzimidazole synthase BzaA/B	0	0	0	1
IPR002818: DJ-1/PfpI	3	5	2	2
IPR002820: Molybdopterin cofactor biosynthesis C (MoaC) domain	1	2	1	1
IPR002821: Hydantoinase A/oxoprolinase	1	4	1	0
IPR002822: Nickel insertion protein	0	0	9	0
IPR002825: Peptidase S49, serine-peptidase prokaryotes	1	0	0	0
IPR002828: Survival protein SurE-like phosphatase/nucleotidase	0	0	0	1
IPR002833: Peptidyl-tRNA hydrolase, PTH2	2	5	1	0
IPR002836: PDCD5-like	1	1	1	1
IPR002838: Mitochondrial biogenesis protein AIM24	3	0	4	0
IPR002840: Aconitase X swivel domain, putative	0	1	2	0
IPR002842: V-type ATPase subunit E	5	6	1	1
IPR002843: ATPase, V0 complex, c/d subunit	1	1	1	0
IPR002848: Translin family	2	0	1	0
IPR002853: Transcription initiation factor IIE subunit alpha, N-terminal	0	0	1	0
IPR002857: Zinc finger, CXXC-type	0	0	1	0
IPR002859: PKD/REJ-like domain	20	5	0	3
IPR002861: Reeler domain	0	0	0	1
IPR002864: Acyl-ACP thioesterase	3	0	0	0
IPR002867: IBR domain	60	25	9	1
IPR002869: Pyruvate-flavodoxin oxidoreductase, central domain	7	2	0	1
IPR002870: Peptidase M12B, propeptide	0	4	0	0
IPR002871: NIF system FeS cluster assembly, NifU, N-terminal	0	6	1	0
IPR002872: Proline dehydrogenase domain	5	1	1	1
IPR002876: Transcriptional regulator TACO1-like	1	1	2	0
IPR002877: Ribosomal RNA methyltransferase FtsJ domain	23	12	9	2
IPR002880: Pyruvate flavodoxin/ferredoxin oxidoreductase, N-terminal	7	2	0	1
IPR002882: LPPG:FO 2-phospho-L-lactate transferase CofD/UPF0052	0	0	1	0
IPR002884: P domain	0	13	1	0
IPR002885: Pentatricopeptide repeat	1355	226	63	8
IPR002888: [2Fe-2S]-binding	9	2	1	0
IPR002889: Carbohydrate-binding WSC	31	58	0	0
IPR002890: Alpha-2-macroglobulin, N-terminal	0	0	0	1
IPR002891: Adenylyl-sulfate kinase	1	1	3	2
IPR002893: Zinc finger, MYND-type	67	42	32	10
IPR002898: MotA/TolQ/ExbB proton channel	2	0	0	0
IPR002903: Ribosomal RNA small subunit methyltransferase H	22	4	1	0
IPR002905: tRNA methyltransferase, Trm1	6	1	2	1
IPR002906: Ribosomal protein S27a	2	16	1	0
IPR002908: Frataxin/CyaY	1	0	3	1
IPR002909: IPT domain	36	22	1	8
IPR002912: ACT domain	7	9	13	8
IPR002913: START domain	13	9	8	2
IPR002921: Fungal lipase-like domain	131	39	48	10
IPR002922: Thiazole biosynthetic enzyme Thi4 family	0	0	0	1
IPR002925: Dienelactone hydrolase	25	15	3	3
IPR002928: Myosin tail	0	0	3	0
IPR002930: Glycine cleavage system H-protein	2	2	2	0
IPR002931: Transglutaminase-like	8	3	3	1
IPR002932: Glutamate synthase domain	5	11	3	2
IPR002933: Peptidase M20	13	2	13	3
IPR002934: Polymerase, nucleotidyl transferase domain	43	13	2	1
IPR002935: O-methyltransferase, family 3	77	14	5	1
IPR002937: Amine oxidase	38	33	28	4
IPR002938: FAD-binding domain	25	21	28	4
IPR002939: Chaperone DnaJ, C-terminal	32	19	10	4
IPR002941: DNA methylase N-4/N-6	1	0	0	1
IPR002942: RNA-binding S4 domain	27	20	10	2
IPR002961: Lymphotoxin-beta	1	0	0	0
IPR002967: Delta tubulin	2	1	0	0
IPR002986: Diaminopimelate decarboxylase, LysA	1	1	1	1
IPR002993: Ornithine decarboxylase antizyme	2	0	0	0
IPR002994: Surfeit locus 1/Shy1	2	0	1	1
IPR002995: Surfeit locus 4	0	0	0	1
IPR002999: Tudor domain	29	21	8	4
IPR003000: Sirtuin family	61	29	7	1
IPR003006: Immunoglobulin/major histocompatibility complex, conserved site	0	1	2	0
IPR003008: Tubulin/FtsZ, GTPase domain	46	43	5	4
IPR003010: Carbon-nitrogen hydrolase	25	8	4	5
IPR003016: 2-oxo acid dehydrogenase, lipoyl-binding site	5	13	10	2
IPR003018: GAF domain	43	22	6	6
IPR003020: Bicarbonate transporter, eukaryotic	4	10	4	3
IPR003021: Rad1/Rec1/Rad17	1	1	3	0
IPR003029: S1 domain	163	31	16	3
IPR003033: SCP2 sterol-binding domain	2	7	1	0
IPR003034: SAP domain	101	14	31	9
IPR003035: RWP-RK domain	0	0	0	7
IPR003043: Uroporphiryn-III C-methyltransferase, conserved site	2	2	2	1
IPR003071: Orphan nuclear receptor, HMR type	0	0	1	0
IPR003084: Histone deacetylase	0	0	3	1
IPR003093: Apoptosis regulator, Bcl-2 protein, BH4	0	0	2	0
IPR003094: Fructose-2,6-bisphosphatase	9	5	3	1
IPR003096: Smooth muscle protein/calponin	4	3	0	1
IPR003097: FAD-binding, type 1	16	10	9	3
IPR003099: Prephenate dehydrogenase	2	1	2	0
IPR003100: PAZ domain	5	2	0	2
IPR003103: BAG domain	1	0	1	1
IPR003105: SRA-YDG	0	0	3	1
IPR003107: HAT (Half-A-TPR) repeat	10	11	12	5
IPR003108: GAR domain	5	0	0	0
IPR003111: Lon, substrate-binding domain	13	8	11	4
IPR003114: Phox-associated domain	0	0	1	0
IPR003115: ParB/Sulfiredoxin	1	0	0	0
IPR003117: cAMP-dependent protein kinase regulatory subunit, dimerization-anchoring domain	2	3	0	2
IPR003118: Pointed domain	2	3	0	0
IPR003121: SWIB/MDM2 domain	1	1	2	0
IPR003123: VPS9 domain	7	2	3	0
IPR003124: WH2 domain	1	0	0	0
IPR003126: Zinc finger, UBR-type	4	4	2	1
IPR003128: Villin headpiece	2	3	5	1
IPR003130: Dynamin GTPase effector	3	2	1	0
IPR003131: Potassium channel tetramerisation-type BTB domain	56	81	6	2
IPR003135: ATP-grasp fold, ATP-dependent carboxylate-amine ligase-type	2	1	1	0
IPR003137: PA domain	60	22	12	2
IPR003140: Phospholipase/carboxylesterase/thioesterase	63	38	2	1
IPR003141: Polymerase/histidinol phosphatase, N-terminal	1	0	0	0
IPR003142: Biotin protein ligase, C-terminal	0	0	0	1
IPR003148: Regulator of K+ conductance, N-terminal	6	6	3	1
IPR003151: PIK-related kinase, FAT	2	1	2	3
IPR003152: FATC domain	2	2	3	3
IPR003154: S1/P1 nuclease	5	4	0	0
IPR003156: DHHA1 domain	0	2	2	0
IPR003162: Transcription initiation factor TAFII31	0	0	1	1
IPR003164: Clathrin adaptor, alpha-adaptin, appendage, C-terminal subdomain	1	0	1	0
IPR003165: Piwi domain	5	7	1	1
IPR003169: GYF domain	23	19	4	2
IPR003171: Methylenetetrahydrofolate reductase	10	1	5	1
IPR003172: MD-2-related lipid-recognition domain	1	0	0	1
IPR003173: Transcriptional coactivator p15 (PC4)	0	1	1	1
IPR003186: Proteasome activator PA28, C-terminal domain	2	0	1	0
IPR003191: Guanylate-binding protein/Atlastin, C-terminal	9	6	0	0
IPR003196: Transcription initiation factor IIF, beta subunit	0	0	1	1
IPR003197: Cytochrome b-c1 complex subunit 7	2	1	1	0
IPR003226: Metal-dependent protein hydrolase	1	0	0	0
IPR003228: Transcription initiation factor TFIID subunit 12 domain	0	1	1	0
IPR003231: Acyl carrier protein (ACP)	3	2	2	2
IPR003245: Phytocyanin domain	0	1	1	1
IPR003251: Rubrerythrin	0	0	0	1
IPR003256: Ribosomal protein L24	0	3	1	1
IPR003265: HhH-GPD domain	17	14	12	6
IPR003280: Two pore domain potassium channel	18	10	4	4
IPR003293: Nudix hydrolase 6-like	4	4	1	1
IPR003299: Flagellar calcium-binding protein calflagin	2	3	1	0
IPR003306: WIF domain	1	0	0	0
IPR003307: W2 domain	4	13	3	1
IPR003309: SCAN domain	1	0	0	0
IPR003313: AraC-type arabinose-binding/dimerisation domain	3	0	0	0
IPR003316: E2F/DP family, winged-helix DNA-binding domain	0	0	6	1
IPR003323: OTU domain	46	20	11	3
IPR003325: TerD domain	20	21	0	0
IPR003329: Acylneuraminate cytidylyltransferase	1	1	0	0
IPR003331: UDP-N-acetylglucosamine 2-epimerase domain	2	0	0	0
IPR003333: Mycolic acid cyclopropane synthase	3	1	0	0
IPR003337: Trehalose-phosphatase	14	9	2	2
IPR003338: CDC48, N-terminal subdomain	2	3	4	1
IPR003340: B3 DNA binding domain	0	0	0	1
IPR003343: Bacterial Ig-like, group 2	1	0	0	0
IPR003347: JmjC domain	234	138	38	15
IPR003349: JmjN domain	0	0	2	2
IPR003356: DNA methylase, adenine-specific	0	0	1	0
IPR003358: tRNA (guanine-N-7) methyltransferase, Trmb type	9	11	10	0
IPR003367: Thrombospondin, type 3-like repeat	1	1	0	0
IPR003368: Polymorphic outer membrane protein repeat	1	0	3	0
IPR003369: Sec-independent protein translocase protein TatA/B/E	0	4	1	2
IPR003370: Chromate transporter	2	0	1	1
IPR003372: Photosystem II PsbL	6	9	0	0
IPR003374: ApbE-like superfamily	2	0	0	0
IPR003375: Photosystem I PsaE, reaction centre subunit IV	2	11	0	0
IPR003376: Peridinin-chlorophyll A binding protein	22	13	0	0
IPR003378: Fringe-like	52	10	4	2
IPR003379: Carboxylase, conserved domain	2	1	2	0
IPR003382: Flavoprotein	2	1	2	0
IPR003385: Glycoside hydrolase, family 77	0	0	0	1
IPR003386: Lecithin:cholesterol/phospholipid:diacylglycerol acyltransferase	9	12	8	2
IPR003388: Reticulon	3	1	0	1
IPR003390: DNA integrity scanning protein, DisA, N-terminal	4	0	0	0
IPR003392: Protein patched/dispatched	23	29	21	1
IPR003395: RecF/RecN/SMC, N-terminal	10	11	7	7
IPR003397: Mitochondrial inner membrane translocase subunit Tim17/Tim22/Tim23/peroxisomal protein PMP24	2	2	8	2
IPR003398: Photosystem II PsbN	0	3	0	0
IPR003406: Glycosyl transferase, family 14	27	14	5	4
IPR003409: MORN motif	189	142	30	8
IPR003410: HYR domain	1	0	0	0
IPR003416: MgtC/SapB/SrpB/YhiD family	0	0	3	0
IPR003421: Opine dehydrogenase	8	0	2	0
IPR003423: Outer membrane efflux protein	1	0	0	0
IPR003425: CCB3/YggT	2	2	3	1
IPR003428: Mitochondrial glycoprotein	1	4	1	1
IPR003435: Chaperonin-like RbcX	0	0	0	5
IPR003437: Glycine dehydrogenase (decarboxylating)	1	1	1	0
IPR003439: ABC transporter-like	329	150	131	35
IPR003440: Glycosyl transferase, family 48	22	3	1	0
IPR003442: tRNA threonylcarbamoyl adenosine modification protein TsaE	1	1	2	0
IPR003445: Cation transporter	1	1	0	0
IPR003448: Molybdopterin biosynthesis MoaE	3	0	1	0
IPR003451: 4-hydroxy-3-methylbut-2-enyl diphosphate reductase	1	2	2	1
IPR003457: Mercuric transport protein MerT	0	1	0	0
IPR003462: Ornithine cyclodeaminase/mu-crystallin	0	0	3	0
IPR003473: Quinolinate synthetase A	1	0	1	0
IPR003480: Transferase	12	7	1	0
IPR003481: Flagellar hook-associated protein 2, N-terminal	1	0	0	0
IPR003489: Ribosome hibernation promoting factor/RaiA	0	0	2	1
IPR003492: Batten's disease protein Cln3	1	2	1	0
IPR003495: CobW/HypB/UreG, nucleotide-binding domain	56	43	7	4
IPR003500: Sugar-phosphate isomerase, RpiB/LacA/LacB family	0	0	1	0
IPR003507: Peptidase family S66	2	0	0	0
IPR003511: HORMA domain	1	0	2	1
IPR003514: Microviridae F protein	0	1	0	1
IPR003515: Major spike protein G	0	0	0	1
IPR003521: ICln	1	0	0	0
IPR003524: Phospho-N-acetylmuramoyl-pentapeptide transferase	0	0	0	1
IPR003526: 2-C-methyl-D-erythritol 2,4-cyclodiphosphate synthase	2	1	1	0
IPR003527: Mitogen-activated protein (MAP) kinase, conserved site	16	18	1	5
IPR003529: Long hematopoietin receptor, Gp130 family 2, conserved site	5	0	0	0
IPR003533: Doublecortin domain	1	0	0	0
IPR003538: Gram-negative bacterial TonB protein	1	0	0	0
IPR003540: ADP ribosyltransferase	1	1	0	0
IPR003545: Telomerase reverse transcriptase	0	6	0	0
IPR003557: Cytochrome c-type biogenesis protein CcmC	1	0	0	0
IPR003558: Cytolethal distending toxin A/C	0	1	2	0
IPR003560: 2,3-dihydro-2,3-dihydroxybenzoate dehydrogenase	1	0	0	0
IPR003563: 7,8-dihydro-8-oxoguanine triphosphatase	1	1	0	0
IPR003582: ShKT domain	56	22	30	6
IPR003583: Helix-hairpin-helix DNA-binding motif, class 1	1	0	0	0
IPR003586: Hint domain C-terminal	1	2	0	0
IPR003587: Hint domain N-terminal	11	15	0	0
IPR003591: Leucine-rich repeat, typical subtype	118	47	62	24
IPR003593: AAA+ ATPase domain	392	305	199	70
IPR003594: Histidine kinase/HSP90-like ATPase	89	43	40	15
IPR003595: Protein-tyrosine phosphatase, catalytic	24	17	1	6
IPR003598: Immunoglobulin subtype 2	0	0	32	1
IPR003599: Immunoglobulin subtype	0	0	35	1
IPR003601: DNA topoisomerase, type IA, domain 2	7	9	4	1
IPR003602: DNA topoisomerase, type IA, DNA-binding domain	7	9	5	1
IPR003603: U2A'/phosphoprotein 32 family A, C-terminal	0	5	0	1
IPR003604: Matrin/U1-C-like, C2H2-type zinc finger	15	28	5	2
IPR003607: HD/PDEase domain	64	39	78	15
IPR003609: PAN/Apple domain	230	36	3	22
IPR003611: Nuclease associated modular domain 3	0	0	2	2
IPR003613: U box domain	85	66	11	20
IPR003615: HNH nuclease	4	52	4	1
IPR003616: Post-SET domain	9	3	7	3
IPR003617: Transcription elongation factor, TFIIS/CRSP70, N-terminal, sub-type	5	3	1	0
IPR003618: Transcription elongation factor S-II, central domain	7	8	2	1
IPR003644: Na-Ca exchanger/integrin-beta4	44	24	0	2
IPR003646: SH3-like domain, bacterial-type	3	1	0	0
IPR003647: Intron encoded nuclease repeat	2	0	0	0
IPR003649: B-box, C-terminal	0	0	0	1
IPR003651: Endonuclease III-like, iron-sulphur cluster loop motif	1	2	0	1
IPR003653: Ulp1 protease family, C-terminal catalytic domain	13	8	4	1
IPR003656: Zinc finger, BED-type	0	0	0	4
IPR003657: WRKY domain	0	0	0	5
IPR003658: Anti-sigma factor antagonist	1	0	0	0
IPR003660: HAMP domain	1	0	0	0
IPR003661: Signal transduction histidine kinase, dimerisation/phosphoacceptor domain	27	0	24	5
IPR003663: Sugar/inositol transporter	55	11	10	9
IPR003664: Fatty acid synthesis PlsX protein	2	0	0	0
IPR003666: Photosystem I PsaF, reaction centre subunit III	7	19	2	0
IPR003672: CobN/magnesium chelatase	5	3	1	1
IPR003673: CoA-transferase family III	31	5	0	0
IPR003674: Oligosaccharyl transferase, STT3 subunit	4	5	2	0
IPR003675: CAAX amino terminal protease	13	5	7	3
IPR003680: Flavodoxin-like fold	4	1	0	0
IPR003682: rRNA small subunit methyltransferase G	0	3	1	0
IPR003683: Cytochrome b6/f complex, subunit 5	1	6	0	0
IPR003685: Photosystem I PsaD	7	24	1	0
IPR003687: Photosystem II PsbK	1	9	0	0
IPR003689: Zinc/iron permease	21	19	12	8
IPR003690: Transcription termination factor, mitochondrial/chloroplastic	11	1	8	3
IPR003691: Putative fluoride ion transporter CrcB	2	5	3	0
IPR003692: Hydantoinase B/oxoprolinase	1	4	1	1
IPR003694: NAD(+) synthetase	2	0	1	0
IPR003695: Ppx/GppA phosphatase	2	1	0	0
IPR003696: Carbamoyltransferase	2	4	1	0
IPR003697: Maf-like protein	5	3	4	2
IPR003698: Lipoyl synthase	1	1	2	1
IPR003699: S-adenosylmethionine:tRNA ribosyltransferase-isomerase, QueA	3	0	0	0
IPR003700: Ketopantoate hydroxymethyltransferase	1	3	2	0
IPR003701: DNA double-strand break repair protein Mre11	1	0	1	0
IPR003702: Acetyl-CoA hydrolase/transferase	0	7	1	0
IPR003706: CstA, N-terminal domain	1	0	0	0
IPR003710: Ketopantoate reductase ApbA/PanE	5	0	2	1
IPR003711: CarD-like/TRCF domain	0	0	1	0
IPR003712: Cyanate lyase, C-terminal	0	0	0	1
IPR003718: OsmC/Ohr family	2	0	1	0
IPR003719: Phenazine biosynthesis PhzF protein	1	0	2	1
IPR003721: Pantoate-beta-alanine ligase	1	0	1	0
IPR003726: Homocysteine-binding domain	20	4	4	0
IPR003729: Bifunctional nuclease domain	0	0	0	1
IPR003732: D-aminoacyl-tRNA deacylase DTD	5	3	1	0
IPR003734: Domain of unknown function DUF155	3	1	1	2
IPR003736: Phenylacetic acid degradation-related domain	0	3	0	0
IPR003737: N-acetylglucosaminyl phosphatidylinositol deacetylase-related	2	1	1	1
IPR003738: SOS response associated peptidase (SRAP)	3	0	1	1
IPR003742: RNA methyltransferase RlmH	3	0	1	0
IPR003746: Protein of unknown function DUF167	2	4	0	0
IPR003750: Putative RNA methyltransferase	1	0	1	0
IPR003752: Disulphide bond formation protein DsbB/BdbC	1	0	0	0
IPR003754: Tetrapyrrole biosynthesis, uroporphyrinogen III synthase	4	1	1	0
IPR003757: Photosystem I PsaL, reaction centre subunit XI	6	27	1	0
IPR003758: Tetraacyldisaccharide 4'-kinase	0	0	0	1
IPR003759: Cobalamin (vitamin B12)-binding module, cap domain	0	2	1	1
IPR003760: ABC transporter substrate-binding protein PnrA-like	7	27	0	0
IPR003767: Malate/L-lactate dehydrogenase-like	9	3	0	0
IPR003769: Adaptor protein ClpS, core	3	4	4	0
IPR003772: Large ribosomal RNA subunit accumulation protein YceD	1	0	0	0
IPR003774: Protein of unknown function UPF0301	41	15	11	0
IPR003778: Carboxyltransferase domain, subdomain A and B	2	0	0	0
IPR003780: COX15/CtaA family	0	1	2	0
IPR003781: CoA-binding	6	39	2	2
IPR003782: Copper chaperone SCO1/SenC	0	2	2	0
IPR003783: Regulatory protein RecX	0	0	0	1
IPR003784: BioY protein	5	0	1	0
IPR003785: Creatininase/formamide hydrolase	1	0	0	1
IPR003788: Protein arginine methyltransferase NDUFAF7	7	2	2	1
IPR003789: Aspartyl/glutamyl-tRNA amidotransferase subunit B-like	2	0	1	0
IPR003801: GTP cyclohydrolase FolE2/MptA	1	0	0	0
IPR003804: L-lactate permease	0	1	12	0
IPR003806: ATP-grasp fold, DUF201-type	4	6	0	0
IPR003807: Domain of unknown function DUF202	14	4	11	1
IPR003808: Fe-S metabolism associated domain, SufE-like	2	1	2	1
IPR003812: Fido domain	6	0	0	0
IPR003817: Phosphatidylserine decarboxylase-related	7	1	1	1
IPR003819: TauD/TfdA-like domain	69	21	12	1
IPR003821: 1-deoxy-D-xylulose 5-phosphate reductoisomerase	2	1	2	0
IPR003822: Paired amphipathic helix	1	0	2	1
IPR003823: Domain of unknown function CP12	0	0	3	1
IPR003826: S-adenosylmethionine decarboxylase family, prokaryotic	1	0	10	0
IPR003827: tRNA wybutosine-synthesizing protein	6	2	3	0
IPR003828: Epoxyqueuosine reductase QueH	1	0	0	0
IPR003829: Pirin, N-terminal domain	4	13	5	3
IPR003832: Acid phosphatase/vanadium-dependent haloperoxidase-related	2	0	0	1
IPR003833: Carboxyltransferase domain, subdomain C and D	1	0	0	0
IPR003834: Cytochrome C biogenesis protein, transmembrane domain	1	0	1	1
IPR003836: Glucokinase	5	2	1	0
IPR003837: Glu-tRNAGln amidotransferase C subunit	0	0	0	1
IPR003840: DNA helicase	0	0	1	1
IPR003841: Sodium-dependent phosphate transport protein	6	36	28	0
IPR003844: Uncharacterised protein family UPF0060	1	0	0	0
IPR003846: Uncharacterised protein family UPF0061	6	3	1	1
IPR003848: Domain of unknown function DUF218	9	5	1	0
IPR003855: Potassium transporter	5	0	0	0
IPR003856: Polysaccharide chain length determinant N-terminal domain	1	0	0	0
IPR003859: Beta-1,4-galactosyltransferase	6	1	2	0
IPR003864: Calcium-dependent channel, 7TM region, putative phosphate	52	21	15	3
IPR003874: CDC45 family	4	1	3	0
IPR003876: Arginine deiminase	1	0	0	0
IPR003877: SPRY domain	51	36	8	4
IPR003882: Pistil-specific extensin-like protein	5	0	1	0
IPR003888: FY-rich, N-terminal	0	0	2	3
IPR003889: FY-rich, C-terminal	0	0	1	1
IPR003890: MIF4G-like, type 3	57	19	5	4
IPR003891: Initiation factor eIF-4 gamma, MA3	7	5	10	1
IPR003892: Ubiquitin system component Cue	10	5	2	2
IPR003903: Ubiquitin interacting motif	28	20	16	6
IPR003915: Polycystic kidney disease type 2 protein	16	15	0	2
IPR003929: Potassium channel, BK, alpha subunit	12	6	0	0
IPR003938: Potassium channel, voltage-dependent, EAG/ELK/ERG	75	18	2	16
IPR003945: NADH-plastoquinone oxidoreductase, chain 5	0	0	0	1
IPR003952: Fumarate reductase/succinate dehydrogenase, FAD-binding site	0	3	2	1
IPR003953: FAD-dependent oxidoreductase 2, FAD binding domain	46	73	8	4
IPR003954: RNA recognition motif domain, eukaryote	16	16	6	5
IPR003956: Transcription factor, NFYB/HAP3, conserved site	0	0	1	0
IPR003958: Transcription factor CBF/NF-Y/archaeal histone domain	0	1	5	2
IPR003959: ATPase, AAA-type, core	116	106	84	36
IPR003960: ATPase, AAA-type, conserved site	34	42	36	15
IPR003961: Fibronectin type III	138	45	34	5
IPR003964: Carbamate kinase	0	0	1	0
IPR003965: Fatty acid synthase	5	0	0	0
IPR003998: Twin-arginine translocation protein TatB-like	1	2	0	0
IPR004000: Actin family	47	49	13	4
IPR004001: Actin, conserved site	23	21	8	1
IPR004006: DhaK domain	2	2	1	0
IPR004007: DhaL domain	2	2	1	0
IPR004009: Myosin, N-terminal, SH3-like	9	1	0	1
IPR004014: Cation-transporting P-type ATPase, N-terminal	20	20	5	5
IPR004015: SKI-interacting protein SKIP, SNW domain	1	9	1	1
IPR004017: Cysteine-rich domain	1	0	0	0
IPR004023: Mago nashi protein	10	4	1	0
IPR004027: SEC-C motif	0	4	3	3
IPR004030: Nitric oxide synthase, N-terminal	1	0	1	0
IPR004033: UbiE/COQ5 methyltransferase	1	0	2	3
IPR004035: Endonuclease III, iron-sulphur binding site	1	1	0	0
IPR004036: Endonuclease III-like, conserved site-2	5	8	1	2
IPR004037: Ribosomal protein L7Ae conserved site	3	6	1	1
IPR004038: Ribosomal protein L7Ae/L30e/S12e/Gadd45	7	21	7	2
IPR004041: NAF domain	0	0	0	1
IPR004043: LCCL domain	2	4	0	0
IPR004044: K Homology domain, type 2	5	3	4	2
IPR004045: Glutathione S-transferase, N-terminal	123	74	37	13
IPR004046: Glutathione S-transferase, C-terminal	47	47	15	9
IPR004057: Epsilon tubulin	4	1	0	0
IPR004085: DNA topoisomerase VI, subunit A	0	0	2	0
IPR004087: K Homology domain	200	157	30	7
IPR004088: K Homology domain, type 1	214	158	31	8
IPR004089: Methyl-accepting chemotaxis protein (MCP) signalling domain	0	2	0	0
IPR004092: Mbt repeat	1	0	0	0
IPR004095: TGS	9	6	4	1
IPR004097: DHHA2 domain	2	2	3	0
IPR004098: Prp18	13	6	1	1
IPR004099: Pyridine nucleotide-disulphide oxidoreductase, dimerisation domain	8	9	8	7
IPR004100: ATPase, F1/V1/A1 complex, alpha/beta subunit, N-terminal domain	6	18	6	3
IPR004101: Mur ligase, C-terminal	0	0	0	2
IPR004102: Poly(ADP-ribose) polymerase, regulatory domain	7	6	1	0
IPR004104: Oxidoreductase, C-terminal	6	4	3	0
IPR004107: Integrase, SAM-like, N-terminal	0	0	0	3
IPR004108: Iron hydrogenase, large subunit, C-terminal	1	0	1	2
IPR004113: FAD-linked oxidase, C-terminal	8	4	2	0
IPR004114: THUMP domain	5	2	1	1
IPR004115: GAD-like domain superfamily	0	1	0	0
IPR004119: Protein of unknown function DUF227	14	4	5	1
IPR004123: Dim1 family	2	4	0	0
IPR004125: Signal recognition particle, SRP54 subunit, M-domain	2	2	2	0
IPR004127: Prefoldin alpha-like	3	0	3	2
IPR004130: GPN-loop GTPase	2	1	4	2
IPR004131: Pyrophosphate-energised proton pump	19	5	2	1
IPR004132: Kinetoplastid membrane protein 11	0	0	1	0
IPR004136: Nitronate monooxygenase	15	2	4	0
IPR004137: Hydroxylamine reductase/Ni-containing CO dehydrogenase	2	1	2	2
IPR004139: Glycosyl transferase, family 13	8	7	1	2
IPR004140: Exocyst complex component Exo70	0	0	1	0
IPR004143: Biotinyl protein ligase (BPL) and lipoyl protein ligase (LPL), catalytic domain	0	3	4	3
IPR004146: DC1	2	3	0	0
IPR004147: UbiB domain	71	33	34	12
IPR004148: BAR domain	0	4	1	0
IPR004150: NAD-dependent DNA ligase, OB-fold	0	0	1	0
IPR004152: GAT domain	0	0	1	1
IPR004154: Anticodon-binding	12	11	13	4
IPR004155: PBS lyase HEAT-like repeat	168	47	1	0
IPR004156: Organic anion transporter polypeptide	2	0	0	0
IPR004160: Translation elongation factor EFTu/EF1A, C-terminal	15	17	3	1
IPR004161: Translation elongation factor EFTu-like, domain 2	19	42	9	8
IPR004163: Coenzyme A transferase binding site	0	1	0	0
IPR004165: Coenzyme A transferase family I	1	1	2	0
IPR004166: MHCK/EF2 kinase	48	16	5	0
IPR004167: Peripheral subunit-binding domain	1	8	6	3
IPR004168: PPAK motif	0	0	4	0
IPR004169: Spider toxin	0	0	1	0
IPR004170: WWE domain	105	142	10	0
IPR004175: RNA 2',3'-cyclic phosphodiesterase	1	1	1	0
IPR004176: Clp, N-terminal	10	16	4	2
IPR004177: DDHD domain	2	2	2	0
IPR004179: Sec63 domain	7	7	3	0
IPR004181: Zinc finger, MIZ-type	9	10	2	2
IPR004182: GRAM domain	1	1	0	1
IPR004183: Extradiol ring-cleavage dioxygenase, class III enzyme, subunit B	2	2	2	0
IPR004184: Pyruvate formate lyase domain	1	9	5	2
IPR004188: Phenylalanine-tRNA ligase, class II, N-terminal	0	0	1	0
IPR004192: Cytochrome b-c1 complex subunit Rieske, transmembrane domain	0	0	1	2
IPR004193: Glycoside hydrolase, family 13, N-terminal	24	10	0	2
IPR004197: Cellulase, Ig-like domain	3	0	0	0
IPR004198: Zinc finger, C5HC2-type	0	0	6	1
IPR004199: Beta galactosidase small chain/ domain 5	4	3	0	0
IPR004201: CDC48, domain 2	1	5	4	1
IPR004206: mRNA triphosphatase Cet1-like	1	1	1	0
IPR004207: Ferredoxin thioredoxin reductase, alpha chain	4	1	0	0
IPR004209: Ferredoxin thioredoxin reductase catalytic beta subunit	2	0	1	1
IPR004212: GTF2I-like repeat	2	0	0	0
IPR004217: Tim10-like	1	0	2	0
IPR004223: Vitamin B12-dependent methionine synthase, activation domain	0	2	1	1
IPR004226: Tubulin binding cofactor A	4	1	0	1
IPR004231: Carboxypeptidase A inhibitor-like	1	0	0	0
IPR004232: Nitrile hydratase alpha /Thiocyanate hydrolase gamma	1	0	0	1
IPR004240: Nonaspanin (TM9SF)	10	29	35	3
IPR004241: Autophagy protein Atg8 ubiquitin-like	2	10	2	0
IPR004245: Protein of unknown function DUF229	5	0	0	0
IPR004251: Pox virus entry-fusion-complex G9/A16	1	0	0	0
IPR004254: AdipoR/Haemolysin-III-related	12	2	2	1
IPR004255: O-acyltransferase, WSD1, N-terminal	3	4	0	0
IPR004263: Exostosin-like	76	61	7	13
IPR004273: Dynein heavy chain domain	43	53	1	17
IPR004274: FCP1 homology domain	28	11	11	5
IPR004276: Glycosyltransferase family 28, N-terminal domain	62	5	2	1
IPR004277: Phosphatidyl serine synthase	0	0	0	1
IPR004291: Transposase, IS66	1	0	0	0
IPR004294: Carotenoid oxygenase	51	3	5	5
IPR004299: Membrane bound O-acyl transferase, MBOAT	5	2	2	1
IPR004302: Cellulose/chitin-binding protein, N-terminal	14	50	0	2
IPR004304: Acetamidase/Formamidase	1	0	3	3
IPR004305: Thiaminase-2/PQQC	2	0	3	1
IPR004307: TspO/MBR-related protein	1	0	6	0
IPR004308: Glutamate-cysteine ligase catalytic subunit	5	3	1	0
IPR004313: Acireductone dioxygenase ARD family	0	1	1	1
IPR004316: SWEET sugar transporter	13	7	8	1
IPR004324: Folate-biopterin transporter	9	3	1	1
IPR004326: Mlo-related protein	0	0	3	1
IPR004327: Phosphotyrosyl phosphatase activator, PTPA	1	1	1	0
IPR004328: BRO1 domain	0	0	4	2
IPR004330: FAR1 DNA binding domain	0	0	0	1
IPR004331: SPX domain	16	20	12	3
IPR004333: SBP domain	0	0	0	47
IPR004338: NADH-quinone reductase NQR2/RnfD	1	0	0	0
IPR004342: EXS, C-terminal	4	4	7	1
IPR004343: Plus-3 domain	0	1	1	0
IPR004344: Tubulin-tyrosine ligase/Tubulin polyglutamylase	65	37	12	11
IPR004345: TB2/DP1/HVA22-related protein	8	3	7	3
IPR004353: Vacuolar fusion protein Mon1	1	1	1	1
IPR004358: Signal transduction histidine kinase-related protein, C-terminal	29	3	18	6
IPR004360: Glyoxalase/fosfomycin resistance/dioxygenase domain	11	6	4	2
IPR004361: Glyoxalase I	0	2	1	1
IPR004364: Aminoacyl-tRNA synthetase, class II (D/K/N)	9	10	7	3
IPR004365: OB-fold nucleic acid binding domain, AA-tRNA synthetase-type	19	14	6	5
IPR004367: Cyclin, C-terminal domain	31	8	24	7
IPR004368: Translation initiation factor IF-1	1	1	0	0
IPR004372: Acetate/propionate kinase	2	0	2	1
IPR004373: Peptide chain release factor 1	0	0	1	1
IPR004374: Peptide chain release factor 2	0	0	1	0
IPR004379: UDP-galactopyranose mutase	0	0	1	0
IPR004380: Aspartate racemase	1	0	0	0
IPR004383: Ribosomal RNA large subunit methyltransferase RlmN/Cfr	8	7	4	1
IPR004384: RNA methyltransferase TrmH, group 1	0	0	0	1
IPR004385: Nucleoside diphosphate pyrophosphatase	1	0	0	0
IPR004390: Signal-recognition particle receptor FtsY	0	0	1	1
IPR004393: Nicotinate-nucleotide pyrophosphorylase	1	0	1	0
IPR004394: Protein Iojap/ribosomal silencing factor RsfS	2	0	2	1
IPR004396: Ribosome-binding ATPase YchF/Obg-like ATPase 1	1	3	3	0
IPR004399: Hydroxymethylpyrimidine kinase/phosphomethylpyrimidine kinase	2	2	2	0
IPR004400: Urease accessory protein UreG	0	0	1	1
IPR004401: Nucleoid-associated protein YbaB/EbfC family	2	3	2	1
IPR004403: Peptide chain release factor eRF1/aRF1	2	2	1	1
IPR004404: Dihydroxy-acid dehydratase	1	2	1	0
IPR004405: Translation release factor pelota	1	1	2	0
IPR004406: Aconitase B	0	3	1	0
IPR004408: Biotin--acetyl-CoA-carboxylase ligase	0	2	2	1
IPR004410: Malonyl CoA-acyl carrier protein transacylase, FabD-type	1	2	1	0
IPR004413: Aspartyl/glutamyl-tRNA(Asn/Gln) amidotransferase, B subunit	0	0	1	0
IPR004416: tRNA uridine 5-carboxymethylaminomethyl modification enzyme MnmG	1	0	1	0
IPR004418: Homoaconitase, mitochondrial	1	0	0	0
IPR004424: 4-diphosphocytidyl-2C-methyl-D-erythritol kinase	1	1	0	1
IPR004429: Isopropylmalate dehydrogenase	1	2	1	1
IPR004430: 3-isopropylmalate dehydratase, large subunit	0	1	1	1
IPR004431: 3-isopropylmalate dehydratase, small subunit	0	1	1	1
IPR004433: 2-succinyl-5-enolpyruvyl-6-hydroxy-3-cyclohexene-1-carboxylic-acid synthase	1	1	1	0
IPR004436: Isocitrate dehydrogenase NADP-dependent, monomeric	2	11	2	0
IPR004443: YjeF N-terminal domain	2	0	2	0
IPR004447: C-terminal-processing peptidase S41A	1	1	5	4
IPR004450: Threonine synthase-like	1	3	1	0
IPR004457: Zinc finger, ZPR1-type	2	4	0	1
IPR004459: Cobyric acid synthase CobQ	0	0	1	0
IPR004463: UDP-3-O-acyl N-acetylglucosamine deacetylase	0	0	0	1
IPR004464: Fructose-1,6-bisphosphatase class 2/Sedoheputulose-1,7-bisphosphatase	0	0	0	1
IPR004467: Orotate phosphoribosyl transferase domain	1	1	1	0
IPR004468: CTP synthase	17	1	2	0
IPR004472: Dethiobiotin synthase BioD	0	0	1	0
IPR004477: ComEC/Rec2-related protein	1	0	0	0
IPR004480: Monothiol glutaredoxin-related	1	3	4	2
IPR004481: Sodium/potassium/calcium exchanger	13	8	4	1
IPR004483: Helicase SMUBP-2/Hcs1-like	1	1	0	0
IPR004484: Cobyrinic acid a,c-diamide synthase CbiA	1	0	0	0
IPR004485: Cobalamin biosynthesis CobD/CbiB	1	0	0	0
IPR004487: Clp protease, ATP-binding subunit ClpX	0	0	1	1
IPR004489: Succinate dehydrogenase/fumarate reductase iron-sulphur protein	3	6	4	0
IPR004491: Heat shock protein HslU	0	0	2	0
IPR004493: Leucyl-tRNA synthetase, class Ia, archaeal/eukaryotic cytosolic	2	1	1	1
IPR004499: Proline-tRNA ligase, class IIa, archaeal-type	4	3	2	1
IPR004506: tRNA-specific 2-thiouridylase	0	0	2	0
IPR004508: Thioredoxin-independent 5'-adenylylsulphate reductase	0	0	0	1
IPR004511: Phosphoadenosine phosphosulphate/adenosine 5'-phosphosulphate reductase	0	3	1	0
IPR004514: Glutamine-tRNA synthetase	2	2	2	0
IPR004516: Histidine-tRNA ligase/ATP phosphoribosyltransferase regulatory subunit	0	2	6	2
IPR004518: NTP pyrophosphohydrolase MazG, putative catalytic core	7	1	1	0
IPR004520: tRNA modification GTPase MnmE	0	0	1	0
IPR004521: Uncharacterised domain CHP00451	1	2	6	2
IPR004522: Asparagine-tRNA ligase	5	2	1	0
IPR004523: Aspartate-tRNA synthetase, type 2	2	2	3	0
IPR004524: Aspartate-tRNA ligase, type 1	0	1	0	0
IPR004526: Glutamyl-tRNA synthetase, archaeal/eukaryotic cytosolic	1	1	0	1
IPR004527: Glutamate-tRNA ligase, bacterial/mitochondrial	1	2	1	0
IPR004529: Phenylalanyl-tRNA synthetase, class IIc, alpha subunit	1	2	2	0
IPR004530: Phenylalanyl-tRNA synthetase, class IIc, mitochondrial	0	0	1	1
IPR004531: Phenylalanyl-tRNA synthetase, class IIc, beta subunit, archae/euk cytosolic	0	1	1	1
IPR004536: Selenophosphate synthetase	3	2	1	0
IPR004538: Haemolysin A /rRNA methyltransferase TlyA	1	0	0	0
IPR004540: Translation elongation factor EFG/EF2	1	5	2	2
IPR004541: Translation elongation factor EFTu/EF1A, bacterial/organelle	2	10	0	0
IPR004545: PA2G4 family	1	3	0	1
IPR004548: Peptide chain release factor 3	0	0	1	0
IPR004551: Diphthine synthase	3	5	1	0
IPR004552: 1-acyl-sn-glycerol-3-phosphate acyltransferase	0	1	0	0
IPR004554: Hydroxymethylglutaryl-CoA reductase, eukaryotic/archaeal type	0	0	1	0
IPR004556: Modification methylase HemK	1	1	1	1
IPR004559: Oxygen-independent coproporphyrinogen III oxidase-like	1	2	0	0
IPR004562: Lipoyltransferase/lipoate-protein ligase	0	1	0	0
IPR004567: Type II pantothenate kinase	9	2	1	1
IPR004568: Phosphopantetheine-protein transferase domain	2	0	1	0
IPR004570: CDP-diacylglycerol--glycerol-3-phosphate 3-phosphatidyltransferase	1	2	2	0
IPR004572: Protoporphyrinogen oxidase	2	1	1	0
IPR004579: ERCC1/RAD10/SWI10 family	2	3	2	1
IPR004584: DNA repair protein Rad50, eukaryotes	0	1	0	1
IPR004588: 4-hydroxy-3-methylbut-2-en-1-yl diphosphate synthase, bacterial-type	0	2	1	1
IPR004589: DNA helicase, ATP-dependent, RecQ type	8	12	4	0
IPR004591: Replication factor A protein 1	0	0	1	2
IPR004595: TFIIH C1-like domain	1	2	1	1
IPR004598: Transcription factor TFIIH subunit p52/Tfb2	1	0	1	0
IPR004600: TFIIH subunit Tfb4/GTF2H3	2	3	1	0
IPR004601: UV-endonuclease UvdE	0	0	0	1
IPR004607: Phosphoribosylglycinamide formyltransferase	1	1	1	1
IPR004614: Phosphate acetyltransferase	1	0	3	0
IPR004616: Leucyl/phenylalanyl-tRNA-protein transferase	22	3	1	0
IPR004618: Aspartate--ammonia ligase	0	0	5	0
IPR004621: Eukaryotic-type methylenetetrahydrofolate reductase	6	1	2	0
IPR004625: Pyridoxine kinase	6	1	1	1
IPR004627: L-threonine 3-dehydrogenase	0	1	0	0
IPR004628: Mannonate dehydratase	1	0	0	0
IPR004630: Uncharacterised protein family UPF0324, bacteria	0	0	1	0
IPR004635: Peptidase S49, SppA	0	0	1	1
IPR004636: Acetylornithine/Succinylornithine transaminase family	0	2	0	0
IPR004639: Tetrapyrrole biosynthesis, glutamate-1-semialdehyde aminotransferase	0	7	1	1
IPR004640: Co-chaperone Hsc20	0	1	1	0
IPR004646: Fe-S hydro-lyase, tartrate dehydratase alpha-type, catalytic domain	0	0	1	0
IPR004647: Fe-S hydro-lyase, tartrate dehydratase beta-type, catalytic domain	1	0	1	0
IPR004649: Ribonuclease H2, subunit A	0	0	1	1
IPR004651: Histidine biosynthesis, HisF	2	2	1	0
IPR004655: 3-oxoacyl-[acyl-carrier-protein] synthase 3	2	1	1	0
IPR004657: 1,4-dihydroxy-2-naphthoate octaprenyltransferase	2	0	1	0
IPR004658: Outer membrane lipoprotein Slp	1	0	0	0
IPR004660: 2-oxo-acid dehydrogenase E1 component homodimeric type	2	1	0	0
IPR004662: Acetylglutamate kinase family	2	1	1	0
IPR004667: ADP/ATP carrier protein	0	2	8	3
IPR004670: Na+/H+ antiporter NhaA	6	2	0	0
IPR004680: Citrate transporter-like domain	17	8	7	1
IPR004686: Tricarboxylate/iron carrier	1	0	3	0
IPR004692: Preprotein translocase SecG subunit	1	0	0	0
IPR004693: Silicon transporter	4	0	16	0
IPR004695: Voltage-dependent anion channel	3	3	0	1
IPR004696: Triose phosphate/phosphoenolpyruvate translocator	0	0	0	1
IPR004706: Arsenical-resistance protein Acr3	1	0	0	0
IPR004709: Na+/H+ exchanger	8	7	6	1
IPR004713: Calcium/proton exchanger	10	2	1	3
IPR004721: Dihydroorotase homodimeric type	0	2	1	0
IPR004728: Translocation protein Sec62	1	1	1	0
IPR004730: Transaldolase type 1	1	0	2	0
IPR004733: Phosphoribosylformylglycinamidine cyclo-ligase	2	4	1	1
IPR004737: Nitrate transporter	0	0	11	0
IPR004739: GMP synthase, glutamine amidotransferase	0	20	1	0
IPR004769: Adenylosuccinate lyase	0	0	1	0
IPR004776: Membrane transport protein	11	1	9	1
IPR004788: Ribose 5-phosphate isomerase, type A	1	2	1	2
IPR004790: Isocitrate dehydrogenase NADP-dependent	0	4	0	0
IPR004792: Conserved hypothetical protein CHP00275, flavoprotein HI0933-like	4	1	0	0
IPR004794: Riboflavin biosynthesis protein RibD	1	0	0	0
IPR004798: Calcium/proton exchanger CAX	16	0	1	3
IPR004800: Phosphosugar isomerase, KdsD/KpsF-type	0	0	0	4
IPR004802: tRNA pseudouridine synthase B family	0	1	1	1
IPR004803: tRNA-guanine transglycosylase	1	0	1	0
IPR004806: UV excision repair protein Rad23	4	4	0	1
IPR004808: AP endonuclease 1	3	7	3	2
IPR004810: Formyltetrahydrofolate deformylase	0	0	1	1
IPR004811: RelA/SpoT family	0	0	2	0
IPR004813: Oligopeptide transporter, OPT superfamily	2	0	0	0
IPR004815: Lon protease, bacterial/eukaryotic-type	4	3	1	1
IPR004821: Cytidyltransferase-like domain	29	29	8	3
IPR004823: TATA box binding protein associated factor (TAF)	0	1	0	1
IPR004827: Basic-leucine zipper domain	0	2	37	16
IPR004836: Sodium/calcium exchanger protein	28	13	0	1
IPR004837: Sodium/calcium exchanger membrane region	98	44	9	8
IPR004838: Aminotransferases, class-I, pyridoxal-phosphate-binding site	11	9	10	4
IPR004839: Aminotransferase, class I/classII	43	21	28	14
IPR004841: Amino acid permease/ SLC12A domain	10	0	0	0
IPR004843: Calcineurin-like phosphoesterase domain, ApaH type	283	113	66	14
IPR004853: Sugar phosphate transporter domain	84	28	19	16
IPR004854: Ubiquitin fusion degradation protein Ufd1-like	7	3	3	2
IPR004856: Glycosyl transferase, ALG6/ALG8	3	1	4	3
IPR004859: Putative 5-3 exonuclease	8	7	5	0
IPR004860: Homing endonuclease, LAGLIDADG	5	0	0	1
IPR004864: Late embryogenesis abundant protein, LEA-14	2	0	0	0
IPR004868: DNA-directed DNA polymerase, family B, mitochondria/virus	0	0	0	1
IPR004869: Membrane transport protein MMPL domain	24	7	4	0
IPR004871: Cleavage/polyadenylation specificity factor, A subunit, C-terminal	5	1	3	3
IPR004875: DDE superfamily endonuclease domain	3	0	2	1
IPR004879: Domain of unknown function DUF255	1	0	0	0
IPR004881: Ribosome biogenesis GTPase RsgA	2	0	0	1
IPR004882: Luc7-related	26	18	1	1
IPR004886: Glucanosyltransferase	3	0	3	0
IPR004887: Glutathione synthase, substrate-binding domain	4	1	1	1
IPR004891: Mercury transport protein MerC	0	0	1	0
IPR004895: Prenylated rab acceptor PRA1	10	13	2	1
IPR004896: PucC-related	2	0	0	0
IPR004907: ATPase, V1 complex, subunit C	0	1	1	1
IPR004908: ATPase, V1 complex, subunit H	4	1	0	1
IPR004910: Yippee/Mis18/Cereblon	6	0	3	1
IPR004911: Gamma interferon inducible lysosomal thiol reductase GILT	6	4	1	1
IPR004913: Herpesvirus glycoprotein J	1	0	0	0
IPR004919: Domain of unknown function DUF262	0	1	1	1
IPR004923: Iron permease FTR1/Fip1/EfeU	2	0	0	0
IPR004925: HpaB/PvcC/4-BUDH	0	1	0	0
IPR004928: Photosystem I PsaH, reaction centre subunit VI	0	0	1	0
IPR004932: Retrieval of early ER protein Rer1	1	2	1	1
IPR004937: Urea transporter	5	0	2	0
IPR004938: Xyloglucan fucosyltransferase	4	0	0	0
IPR004939: APC10/DOC domain	5	0	1	0
IPR004942: Roadblock/LAMTOR2 domain	0	4	0	1
IPR004947: Deoxyribonuclease II	1	8	0	1
IPR004948: Nucleoside-triphosphatase, THEP1 type	7	2	0	0
IPR004951: Protein of unknown function DUF268, Caenorhabditis species	3	1	0	0
IPR004953: EB1, C-terminal	4	4	0	1
IPR004963: Pectinacetylesterase/NOTUM	59	12	1	3
IPR004971: mRNA (guanine-N(7))-methyltransferase domain	3	4	1	1
IPR004977: Ribosomal protein S25	4	11	1	0
IPR004981: Tryptophan 2,3-dioxygenase	1	0	0	0
IPR004988: Protein of unknown function DUF273	4	0	0	2
IPR004993: GH3 family	2	0	0	0
IPR005000: HpcH/HpaI aldolase/citrate lyase domain	6	13	2	1
IPR005002: Phosphomannomutase	3	0	1	1
IPR005011: SNU66/SART1 family	0	2	1	1
IPR005016: Serine incorporator/TMS membrane protein	3	0	3	2
IPR005017: Outer membrane protein transport protein (OMPP1/FadL/TodX)	1	0	0	0
IPR005018: DOMON domain	30	17	26	2
IPR005019: Methyladenine glycosylase	3	2	1	0
IPR005024: Snf7 family	17	8	8	3
IPR005025: NADPH-dependent FMN reductase-like	5	8	5	1
IPR005026: SAPAP family	0	0	1	0
IPR005027: Glycosyl transferase, family 43	3	0	3	0
IPR005031: Coenzyme Q-binding protein COQ10, START domain	7	6	3	1
IPR005033: YEATS	3	8	1	0
IPR005034: Dicer dimerisation domain	0	5	0	0
IPR005037: Pre-mRNA-splicing factor 38	16	12	3	1
IPR005043: CAS/CSE, C-terminal	2	1	1	0
IPR005045: CDC50/LEM3 family	10	6	1	2
IPR005046: Protein of unknown function DUF285	0	118	24	0
IPR005049: STELLO-like	2	0	0	0
IPR005052: Legume-like lectin	5	3	0	0
IPR005061: Vacuolar protein sorting-associated protein Ist1	0	0	2	0
IPR005062: SAC3/GANP/THP3	4	3	4	2
IPR005065: Platelet-activating factor acetylhydrolase-like	9	3	3	0
IPR005066: Moybdenum cofactor oxidoreductase, dimerisation	6	5	3	1
IPR005067: Fatty acid desaturase, type 2	0	0	1	0
IPR005069: Nucleotide-diphospho-sugar transferase	105	24	5	9
IPR005078: Peptidase C54	2	1	1	0
IPR005079: Peptidase C45	3	0	0	0
IPR005082: Peptidase U9, T4 prohead protease	0	0	0	1
IPR005084: Carbohydrate binding module family 6	2	0	1	0
IPR005085: Carbohydrate binding module family 25	0	2	0	1
IPR005097: Saccharopine dehydrogenase, NADP binding domain	17	8	9	0
IPR005100: Transcription elongation factor Spt5, NGN domain	1	1	2	0
IPR005101: Cryptochrome/DNA photolyase, FAD-binding domain	32	22	4	3
IPR005106: Aspartate/homoserine dehydrogenase, NAD-binding	4	2	4	1
IPR005107: CO dehydrogenase flavoprotein, C-terminal	8	2	1	0
IPR005108: HELP	2	2	0	2
IPR005110: MoeA, N-terminal and linker domain	0	1	1	1
IPR005111: MoeA, C-terminal, domain IV	0	1	1	1
IPR005112: dDENN domain	3	0	4	0
IPR005113: uDENN domain	3	0	6	0
IPR005114: Helicase-associated	18	1	161	3
IPR005115: Uncharacterised domain UPF0126	0	0	1	1
IPR005117: Nitrite/Sulfite reductase ferredoxin-like domain	3	6	3	1
IPR005119: LysR, substrate-binding	1	0	1	0
IPR005120: UPF3 domain	1	2	2	1
IPR005121: Ferrodoxin-fold anticodon-binding domain	3	1	1	1
IPR005122: Uracil-DNA glycosylase-like	3	6	2	1
IPR005123: Oxoglutarate/iron-dependent dioxygenase	448	182	94	15
IPR005124: Vacuolar (H+)-ATPase G subunit	4	1	1	0
IPR005129: SIMIBI class G3E GTPase, ArgK/MeaB	0	0	1	0
IPR005130: Serine dehydratase-like, alpha subunit	2	0	0	0
IPR005131: Serine dehydratase beta chain	2	0	0	0
IPR005135: Endonuclease/exonuclease/phosphatase	121	59	17	6
IPR005139: Peptide chain release factor	9	11	11	1
IPR005140: eRF1 domain 1/Pelota-like	4	3	3	1
IPR005141: eRF1 domain 2	6	3	3	1
IPR005142: eRF1 domain 3	5	6	3	1
IPR005144: ATP-cone domain	1	14	2	0
IPR005145: Putative GTP-binding controlling metal-binding domain	0	0	1	0
IPR005146: B3/B4 tRNA-binding domain	1	1	2	1
IPR005147: tRNA synthetase, B5-domain	0	1	2	1
IPR005148: Arginyl tRNA synthetase N-terminal domain	6	1	2	1
IPR005149: Transcription regulator PadR, N-terminal	1	0	0	0
IPR005151: Tail specific protease	9	2	7	4
IPR005155: Ribosome biogenesis factor NIP7-like	0	0	1	0
IPR005158: Bacterial transcriptional activator domain	1	0	0	0
IPR005160: Ku70/Ku80 C-terminal arm	1	1	0	0
IPR005161: Ku70/Ku80, N-terminal alpha/beta	2	1	2	1
IPR005164: Allantoicase	2	0	0	0
IPR005170: Transporter-associated domain	1	1	1	0
IPR005172: CRC domain	0	0	4	2
IPR005175: PPC domain	1	2	1	0
IPR005176: Potentiating neddylation domain	8	2	1	0
IPR005177: Bifunctional kinase-pyrophosphorylase	13	1	0	1
IPR005178: Organic solute transporter subunit alpha/Transmembrane protein 184	34	10	6	5
IPR005180: Domain of unknown function DUF302	2	0	0	0
IPR005181: Sialate O-acetylesterase domain	8	0	5	0
IPR005182: Domain of unknown function DUF304	0	1	1	0
IPR005183: Domain of unknown function DUF305	5	5	3	1
IPR005184: Domain of unknown function DUF306, Meta/HslJ	1	0	2	0
IPR005186: FlaG protein	2	0	0	0
IPR005190: Glutamate-ammonia ligase adenylyltransferase, repeated domain	1	0	0	0
IPR005193: Glycoside hydrolase, family 62, arabinosidase	1	0	0	0
IPR005195: Glycoside hydrolase, family 65, central catalytic	15	1	0	0
IPR005196: Glycoside hydrolase, family 65, N-terminal	1	0	0	0
IPR005198: Glycoside hydrolase, family 76	1	0	0	0
IPR005199: Glycoside hydrolase, family 79	0	1	0	0
IPR005200: Endo-1,3(4)-beta-glucanase	1	0	7	0
IPR005215: Trigger factor	0	0	2	0
IPR005224: Sugar fermentation stimulation protein	1	2	0	0
IPR005225: Small GTP-binding protein domain	108	164	54	23
IPR005226: UPF0014 family	2	1	2	1
IPR005227: Putative pre-16S rRNA nuclease	1	1	1	1
IPR005238: ComB-like	3	0	0	0
IPR005240: Protein of unknown function DUF389	0	0	1	0
IPR005247: YbhB/YbcL	0	0	1	0
IPR005248: Nicotinate/nicotinamide nucleotide adenylyltransferase	8	3	1	0
IPR005251: Methylthioribose-1-phosphate isomerase	4	1	1	1
IPR005256: Anthranilate synthase component I, PabB-like	0	0	0	1
IPR005260: Aspartate kinase, monofunctional class	0	1	0	0
IPR005263: 4-hydroxy-tetrahydrodipicolinate synthase, DapA	0	1	2	1
IPR005269: Cytokinin riboside 5'-monophosphate phosphoribohydrolase LOG	0	3	3	0
IPR005273: Uracil-DNA glycosylase family 4	0	0	0	1
IPR005282: Lysosomal cystine transporter	1	0	1	0
IPR005288: L-aspartate oxidase	0	0	0	1
IPR005290: Ribosomal protein S15, bacterial-type	0	0	3	0
IPR005294: ATP synthase, F1 complex, alpha subunit	1	5	1	1
IPR005299: SAM dependent carboxyl methyltransferase	2	0	2	0
IPR005301: MOB kinase activator family	4	6	2	0
IPR005302: Molybdenum cofactor sulfurase, C-terminal	12	8	2	0
IPR005303: MOSC, N-terminal beta barrel	7	4	2	0
IPR005304: Ribosomal biogenesis, methyltransferase, EMG1/NEP1	2	2	1	1
IPR005317: Dipeptidyl-peptidase 3	1	0	1	0
IPR005320: Peptidase S51	20	2	2	0
IPR005322: Peptidase C69, dipeptidase A	11	1	2	2
IPR005323: Pullulanase, carbohydrate-binding module 41	1	0	0	0
IPR005324: Ribosomal protein S5, C-terminal	10	21	2	1
IPR005326: Plectin/S10, N-terminal	1	5	1	0
IPR005330: MHYT domain	10	6	0	2
IPR005331: Sulfotransferase	67	51	39	20
IPR005334: Tctex-1	8	7	0	1
IPR005336: Mitochondrial pyruvate carrier	0	0	1	2
IPR005337: RapZ-like family	1	1	0	0
IPR005338: Anhydro-N-acetylmuramic acid kinase	1	0	0	0
IPR005339: GINS complex, subunit Psf1	2	0	0	0
IPR005343: Nucleolar complex protein 2	1	3	1	1
IPR005344: TMEM33/Pom33 family	1	4	0	1
IPR005345: PHF5-like	0	1	1	0
IPR005349: TMEM14 family	1	2	2	0
IPR005358: Putative zinc- or iron-chelating domain containing protein	2	5	0	0
IPR005365: Nitrogen permease regulator 3	1	0	0	0
IPR005366: ER membrane protein complex subunit 8/9	2	1	1	0
IPR005373: Uncharacterised protein family UPF0183	1	0	0	0
IPR005375: Ubiquitin-fold modifier 1	0	1	0	0
IPR005378: Vacuolar protein sorting-associated protein 35	3	2	1	0
IPR005379: Uncharacterised domain XH	6	0	0	0
IPR005399: Potassium channel, voltage-dependent, beta subunit, KCNAB-related	1	0	0	0
IPR005442: Glutathione S-transferase, omega-class	1	1	0	1
IPR005455: Profilin	7	7	0	0
IPR005467: Histidine kinase domain	37	2	23	8
IPR005471: Transcription regulator IclR, N-terminal	0	0	0	1
IPR005474: Transketolase, N-terminal	6	23	7	1
IPR005475: Transketolase-like, pyrimidine-binding domain	9	26	16	4
IPR005477: Deoxyxylulose-5-phosphate synthase	1	1	1	0
IPR005478: Transketolase, bacterial-like	1	20	5	1
IPR005479: Carbamoyl-phosphate synthetase large subunit-like, ATP-binding domain	17	7	9	1
IPR005480: Carbamoyl-phosphate synthetase, large subunit oligomerisation domain	3	2	1	0
IPR005481: Biotin carboxylase-like, N-terminal domain	19	5	7	0
IPR005482: Biotin carboxylase, C-terminal	17	5	7	0
IPR005483: Carbamoyl-phosphate synthase large subunit, CPSase domain	3	2	1	1
IPR005485: Ribosomal protein L5 eukaryotic/L18 archaeal	0	13	1	1
IPR005490: L,D-transpeptidase catalytic domain	1	0	0	0
IPR005491: ENT domain	0	0	0	1
IPR005492: Leucine-rich glioma-inactivated , EPTP repeat	4	0	0	0
IPR005493: Ribonuclease E inhibitor RraA/RraA-like protein	0	0	2	0
IPR005494: Glutathionylspermidine synthase, pre-ATP-grasp-like domain	1	0	0	0
IPR005496: Integral membrane protein TerC	32	15	2	1
IPR005497: Cytochrome b6-f complex, subunit 8	2	1	0	0
IPR005502: ADP-ribosylation/Crystallin J1	44	17	5	2
IPR005509: A-factor biosynthesis hotdog domain	0	1	0	0
IPR005511: Senescence marker protein-30 (SMP-30)	3	0	0	0
IPR005515: Vitelline membrane outer layer protein I (VOMI)	1	2	0	0
IPR005517: Translation elongation factor EFG/EF2, domain IV	2	13	4	4
IPR005522: Inositol polyphosphate kinase	17	5	1	0
IPR005524: Predicted permease DUF318	0	1	1	0
IPR005526: Septum formation inhibitor MinC, C-terminal	0	0	0	1
IPR005532: Sulfatase-modifying factor enzyme	7	7	2	0
IPR005533: AMOP domain	0	2	0	0
IPR005538: LrgA/CidA family	5	0	0	0
IPR005539: ELK domain	0	0	1	0
IPR005545: YCII-related	4	0	2	0
IPR005549: Kinetochore protein Nuf2	1	1	1	0
IPR005550: Kinetochore protein Ndc80	1	1	1	0
IPR005552: Scramblase	8	2	5	2
IPR005559: CG-1 DNA-binding domain	0	0	0	5
IPR005560: Protein of unknown function DUF326	3	0	0	0
IPR005561: ANTAR domain	19	0	0	0
IPR005570: RNA polymerase, Rpb8	1	1	1	0
IPR005571: RNA polymerase, Rpb5, N-terminal	1	0	1	1
IPR005572: Anti sigma-E protein RseA, N-terminal	1	0	0	0
IPR005573: Anti sigma-E protein RseA, C-terminal	1	0	0	0
IPR005574: RNA polymerase II, Rpb4	1	2	2	0
IPR005576: RNA polymerase Rpb7, N-terminal	0	1	1	0
IPR005578: Yif1 family	2	3	1	1
IPR005579: Cgr1-like	0	1	1	0
IPR005580: DEAD box helicase DbpA/CsdA, RNA-binding domain	1	0	0	0
IPR005583: Peroxide stress protein YaaA	2	3	1	1
IPR005599: GPI mannosyltransferase	4	2	7	1
IPR005606: Sec20	1	1	1	0
IPR005607: BSD domain	3	3	5	3
IPR005610: Photosystem II Psb28, class 1	0	0	2	1
IPR005612: CCAAT-binding factor	2	2	4	0
[truncated: 6,068 more rows]

## Sheet: PFAM
ID	Alexandrium_tamutum	Amphidinium_carterae	Cylindrotheca_closterium	Tetraselmis_suecica
PF00520: Ion transport protein	1557	795	15	48
PF00069: Protein kinase domain	1510	917	287	222
PF00400: WD domain, G-beta repeat	922	174	103	90
PF12796: Ankyrin repeats (3 copies)	895	551	85	71
PF13812: Pentatricopeptide repeat domain	747	126	28	1
PF01535: PPR repeat	719	162	39	6
PF13499: EF-hand domain pair	664	399	48	35
PF13475: Domain of unknown function (DUF4116)	595	1014	2	0
PF01344: Kelch motif	558	52	17	6
PF00226: DnaJ domain	478	363	75	30
PF13202: EF hand	474	217	19	8
PF13041: PPR repeat family	467	122	22	3
PF00076: RNA recognition motif. (a.k.a. RRM, RBD, or RNP domain)	466	354	79	47
PF07690: Major Facilitator Superfamily	358	114	83	25
PF00271: Helicase conserved C-terminal domain	349	243	120	41
PF00005: ABC transporter	326	146	130	34
PF04059: RNA recognition motif 2	320	126	1	3
PF00168: C2 domain	298	160	49	13
PF13639: Ring finger domain	296	184	149	21
PF07699: Putative ephrin-receptor like	287	167	0	5
PF00149: Calcineurin-like phosphoesterase	283	113	66	14
PF00240: Ubiquitin family	282	161	28	11
PF00856: SET domain	267	116	91	23
PF13640: 2OG-Fe(II) oxygenase superfamily	248	80	63	9
PF00504: Chlorophyll A-B binding protein	237	418	71	12
PF13516: Leucine Rich repeat	229	121	50	40
PF01062: Bestrophin, RFP-TM, chloride channel	229	118	30	3
PF00270: DEAD/DEAH box helicase	229	193	80	24
PF00027: Cyclic nucleotide-binding domain	225	141	45	25
PF13833: EF-hand domain pair	223	118	7	4
PF00849: RNA pseudouridylate synthase	223	23	35	4
PF05721: Phytanoyl-CoA dioxygenase (PhyH)	216	47	32	8
PF00013: KH domain	212	156	29	8
PF00651: BTB/POZ domain	212	63	18	7
PF05903: PPPDE putative peptidase domain	211	73	4	3
PF00026: Eukaryotic aspartyl protease	207	94	4	1
PF13360: PQQ-like domain	203	24	2	0
PF13646: HEAT repeats	191	77	3	3
PF02493: MORN repeat	188	142	29	8
PF13424: Tetratricopeptide repeat	187	87	58	17
PF00754: F5/8 type C domain	184	8	0	8
PF00642: Zinc finger C-x8-C-x5-C-x3-H type (and similar)	184	109	15	12
PF00225: Kinesin motor domain	179	132	23	28
PF00644: Poly(ADP-ribose) polymerase catalytic domain	178	137	4	1
PF13637: Ankyrin repeats (many copies)	170	120	15	10
PF00153: Mitochondrial carrier protein	167	96	99	12
PF00481: Protein phosphatase 2C	165	115	25	15
PF00313: 'Cold-shock' DNA-binding domain	162	117	8	4
PF00300: Histidine phosphatase superfamily (branch 1)	161	73	50	8
PF00535: Glycosyl transferase family 2	160	55	11	7
PF00109: Beta-ketoacyl synthase, N-terminal domain	159	56	4	5
PF02801: Beta-ketoacyl synthase, C-terminal domain	158	55	3	5
PF00023: Ankyrin repeat	158	82	11	14
PF00112: Papain family cysteine protease	156	82	13	5
PF00248: Aldo/keto reductase family	151	54	44	9
PF00106: short chain dehydrogenase	146	56	75	23
PF00397: WW domain	146	120	21	13
PF13920: Zinc finger, C3HC4 type (RING finger)	144	76	24	12
PF08241: Methyltransferase domain	144	67	26	20
PF13621: Cupin-like domain	140	89	22	10
PF01490: Transmembrane amino acid transporter protein	139	52	44	12
PF00501: AMP-binding enzyme	139	58	48	8
PF00090: Thrombospondin type 1 domain	137	49	0	1
PF01529: DHHC palmitoyltransferase	136	69	23	9
PF13517: Repeat domain in Vibrio, Colwellia, Bradyrhizobium and Shewanella	136	2	0	2
PF01764: Lipase (class 3)	131	39	48	10
PF10294: Lysine methyltransferase	130	77	40	10
PF00201: UDP-glucoronosyl and UDP-glucosyl transferase	129	9	1	3
PF00583: Acetyltransferase (GNAT) family	128	49	34	14
PF01094: Receptor family ligand binding region	127	102	23	39
PF05050: Methyltransferase FkbM domain	121	67	13	6
PF00575: S1 RNA binding domain	121	23	9	3
PF03372: Endonuclease/Exonuclease/phosphatase family	119	59	16	6
PF14295: PAN domain	118	14	3	13
PF00083: Sugar (and other) transporter	117	42	22	10
PF13855: Leucine rich repeat	115	55	103	24
PF00550: Phosphopantetheine attachment site	113	48	9	6
PF13540: Regulator of chromosome condensation (RCC1) repeat	112	152	7	0
PF00085: Thioredoxin	111	112	58	30
PF00024: PAN domain	110	14	0	14
PF13857: Ankyrin repeats (many copies)	109	98	12	8
PF00664: ABC transporter transmembrane region	109	29	56	4
PF17177: Pentacotripeptide-repeat region of PRORP	108	37	6	3
PF00004: ATPase family associated with various cellular activities (AAA)	108	101	79	32
PF00211: Adenylate and Guanylate cyclase catalytic domain	105	41	428	41
PF03407: Nucleotide-diphospho-sugar transferase	105	24	5	9
PF00782: Dual specificity phosphatase, catalytic domain	101	49	9	6
PF13532: 2OG-Fe(II) oxygenase superfamily	100	41	11	3
PF13374: Tetratricopeptide repeat	100	43	23	6
PF00173: Cytochrome b5-like Heme/Steroid binding domain	100	75	29	11
PF02825: WWE domain	99	139	10	0
PF00498: FHA domain	98	76	13	9
PF01699: Sodium/calcium exchanger protein	98	44	9	8
PF13472: GDSL-like Lipase/Acylhydrolase family	91	56	13	6
PF00230: Major intrinsic protein	91	21	3	2
PF13649: Methyltransferase domain	91	40	9	6
PF00650: CRAL/TRIO domain	91	42	44	3
PF00135: Carboxylesterase family	89	19	2	0
PF13964: Kelch motif	87	3	3	2
PF00686: Starch binding domain	87	59	0	9
PF13181: Tetratricopeptide repeat	87	46	39	10
PF12697: Alpha/beta hydrolase family	86	27	21	10
PF03151: Triose-phosphate Transporter family	84	28	19	16
PF05118: Aspartyl/Asparaginyl beta-hydroxylase	83	50	6	2
PF00145: C-5 cytosine-specific DNA methylase	83	12	6	3
PF00176: SNF2 family N-terminal domain	81	43	38	13
PF00128: Alpha amylase, catalytic domain	81	34	0	9
PF04577: Protein of unknown function (DUF563)	81	24	12	2
PF04564: U-box domain	79	62	11	18
PF00082: Subtilase family	79	21	11	13
PF00071: Ras family	79	68	28	9
PF01501: Glycosyl transferase family 8	79	29	9	5
PF00144: Beta-lactamase	78	31	3	3
PF00179: Ubiquitin-conjugating enzyme	77	53	23	10
PF00293: NUDIX domain	76	32	27	8
PF00254: FKBP-type peptidyl-prolyl cis-trans isomerase	76	45	44	14
PF13432: Tetratricopeptide repeat	76	33	14	13
PF03016: Exostosin family	76	61	7	13
PF01145: SPFH domain / Band 7 family	75	40	10	3
PF13578: Methyltransferase domain	74	44	3	3
PF00698: Acyl transferase domain	73	10	1	2
PF01370: NAD dependent epimerase/dehydratase family	73	15	19	2
PF00378: Enoyl-CoA hydratase/isomerase	72	18	15	1
PF00999: Sodium/hydrogen exchanger family	72	49	19	7
PF00612: IQ calmodulin-binding motif	72	28	20	15
PF03109: ABC1 family	71	33	34	12
PF00916: Sulfate permease family	71	25	12	2
PF00012: Hsp70 protein	71	97	21	10
PF00648: Calpain family cysteine protease	71	43	19	3
PF00629: MAM domain, meprin/A5/mu	71	0	0	0
PF07728: AAA domain (dynein-related subfamily)	71	42	10	3
PF07992: Pyridine nucleotide-disulphide oxidoreductase	70	85	39	14
PF13087: AAA domain	70	35	11	7
PF00561: alpha/beta hydrolase fold	70	19	17	6
PF13405: EF-hand domain	70	40	2	1
PF01762: Galactosyltransferase	69	15	4	12
PF00233: 3'5'-cyclic nucleotide phosphodiesterase	69	41	326	49
PF13086: AAA domain	69	34	11	6
PF00078: Reverse transcriptase (RNA-dependent DNA polymerase)	69	17	10	8
PF02668: Taurine catabolism dioxygenase TauD, TfdA family	69	21	12	1
PF00566: Rab-GTPase-TBC domain	68	47	13	5
PF00063: Myosin head (motor domain)	68	22	16	1
PF01936: NYN domain	68	10	3	2
PF03567: Sulfotransferase family	67	51	39	20
PF00933: Glycosyl hydrolase family 3 N terminal domain	67	8	4	0
PF06472: ABC transporter transmembrane region 2	65	19	1	1
PF03133: Tubulin-tyrosine ligase family	65	37	12	11
PF00884: Sulfatase	64	25	14	1
PF00150: Cellulase (glycosyl hydrolase family 5)	64	19	3	0
PF02518: Histidine kinase-, DNA gyrase B-, and HSP90-like ATPase	64	24	31	10
PF01596: O-methyltransferase	64	12	5	1
PF01753: MYND finger	64	40	29	10
PF02230: Phospholipase/Carboxylesterase	63	38	2	1
PF08016: Polycystin cation channel	63	55	2	16
PF07714: Protein tyrosine kinase	63	170	112	38
PF00656: Caspase domain	62	34	6	1
PF07859: alpha/beta hydrolase fold	62	17	11	1
PF03033: Glycosyltransferase family 28 N-terminal domain	62	5	2	1
PF01636: Phosphotransferase enzyme family	62	16	12	3
PF00183: Hsp90 protein	61	49	5	4
PF01755: Glycosyltransferase family 25 (LPS biosynthesis protein)	61	25	7	2
PF02146: Sir2 family	61	29	7	1
PF00652: Ricin-type beta-trefoil lectin domain	61	23	2	1
PF00443: Ubiquitin carboxyl-terminal hydrolase	61	50	22	11
PF04142: Nucleotide-sugar transporter	61	27	8	6
PF02225: PA domain	60	22	12	2
PF04515: Plasma-membrane choline transporter	60	16	22	4
PF01926: 50S ribosome-binding GTPase	59	78	31	14
PF00415: Regulator of chromosome condensation (RCC1) repeat	59	52	11	13
PF00641: Zn-finger in Ran binding protein and others	59	28	0	2
PF03283: Pectinacetylesterase	59	12	1	3
PF01485: IBR domain, a half RING-finger domain	58	22	9	1
PF09409: PUB domain	58	37	16	3
PF00685: Sulfotransferase domain	58	20	21	11
PF00571: CBS domain	58	13	18	10
PF12906: RING-variant domain	58	27	7	4
PF03959: Serine hydrolase (FSH1)	57	7	9	3
PF00632: HECT-domain (ubiquitin-transferase)	57	35	10	4
PF00160: Cyclophilin type peptidyl-prolyl cis-trans isomerase/CLD	57	112	49	18
PF02854: MIF4G domain	57	17	5	3
PF00627: UBA/TS-N domain	57	40	11	6
PF02214: BTB/POZ domain	56	81	6	2
PF02492: CobW/HypB/UreG, nucleotide-binding domain	56	43	7	4
PF02037: SAP domain	56	10	22	6
PF00892: EamA-like transporter family	56	25	23	12
PF04408: Helicase associated domain (HA2)	56	40	20	4
PF00041: Fibronectin type III domain	55	19	34	2
PF05212: Protein of unknown function (DUF707)	55	0	0	0
PF12146: Serine aminopeptidase, S33	55	35	14	2
PF01915: Glycosyl hydrolase family 3 C-terminal domain	54	8	3	0
PF07691: PA14 domain	54	188	0	0
PF04969: CS domain	54	42	11	9
PF00787: PX domain	53	42	10	1
PF00134: Cyclin, N-terminal domain	53	27	40	11
PF06762: Lipase maturation factor	53	11	1	0
PF00487: Fatty acid desaturase	52	17	19	8
PF02714: Calcium-dependent channel, 7TM region, putative phosphate	52	21	15	3
PF00536: SAM domain (Sterile alpha motif)	52	16	5	6
PF02434: Fringe-like	52	10	4	2
PF08795: Putative papain-like cysteine peptidase (DUF1796)	51	40	0	0
PF13417: Glutathione S-transferase, N-terminal domain	51	14	10	4
PF00016: Ribulose bisphosphate carboxylase large chain, catalytic domain	51	27	1	1
PF13418: Galactose oxidase, central domain	51	38	8	8
PF08246: Cathepsin propeptide inhibitor domain (I29)	51	41	3	3
PF03055: Retinal pigment epithelial membrane protein	51	3	5	5
PF00122: E1-E2 ATPase	51	41	14	11
PF07885: Ion channel	50	24	20	10
PF02181: Formin Homology 2 Domain	50	35	7	3
PF00246: Zinc carboxypeptidase	50	13	4	8
PF00654: Voltage gated chloride channel	50	18	8	10
PF04547: Calcium-activated chloride channel	50	45	7	2
PF01825: GPCR proteolysis site, GPS, motif	49	10	0	0
PF05686: Glycosyl transferase family 90	49	13	7	0
PF12774: Hydrolytic ATP binding site of dynein motor region D1	49	81	1	3
PF11913: Protein of unknown function (DUF3431)	49	15	0	1
PF00294: pfkB family carbohydrate kinase	49	12	7	5
PF08659: KR domain	48	26	1	2
PF00036: EF hand	48	33	8	2
PF08238: Sel1 repeat	48	15	6	7
PF02816: Alpha-kinase family	48	16	5	0
PF00840: Glycosyl hydrolase family 7	48	10	0	0
PF01734: Patatin-like phospholipase	48	24	22	4
PF08811: Protein of unknown function (DUF1800)	48	2	0	0
PF02055: Glycosyl hydrolase family 30 TIM-barrel domain	48	3	1	0
PF00266: Aminotransferase class-V	48	18	17	10
PF08393: Dynein heavy chain, N-terminal region 2	48	33	1	4
PF01740: STAS domain	48	19	9	1
PF00514: Armadillo/beta-catenin-like repeat	47	15	3	9
PF00022: Actin	47	49	13	4
PF00534: Glycosyl transferases group 1	47	44	11	6
PF00806: Pumilio-family RNA binding repeat	47	18	5	1
PF01549: ShK domain-like	46	12	25	6
PF00067: Cytochrome P450	46	25	14	11
PF00581: Rhodanese-like domain	46	30	21	14
PF00890: FAD binding domain	46	73	8	4
PF01554: MatE	45	36	44	10
PF04488: Glycosyltransferase sugar-binding region containing DXD motif	45	7	15	1
PF01612: 3'-5' exonuclease	45	46	18	8
PF00326: Prolyl oligopeptidase family	45	11	14	3
PF00350: Dynamin family	45	31	11	4
PF13458: Periplasmic binding protein	45	13	0	2
PF00091: Tubulin/FtsZ family, GTPase domain	45	43	5	4
PF00175: Oxidoreductase NAD-binding domain	44	61	30	2
PF00188: Cysteine-rich secretory protein family	44	17	0	2
PF03747: ADP-ribosylglycohydrolase	44	17	5	2
PF13193: AMP-binding enzyme C-terminal domain	43	21	11	4
PF04851: Type III restriction enzyme, res subunit	43	14	3	5
PF13967: Late exocytosis, associated with Golgi transport	43	14	15	3
PF01408: Oxidoreductase family, NAD-binding Rossmann fold	43	9	13	1
PF01909: Nucleotidyltransferase domain	43	13	2	1
PF00505: HMG (high mobility group) box	43	36	39	4
PF02798: Glutathione S-transferase, N-terminal domain	43	25	8	3
PF05193: Peptidase M16 inactive domain	43	27	13	5
PF08449: UAA transporter family	43	28	15	7
PF00155: Aminotransferase class I and II	43	21	28	14
PF03028: Dynein heavy chain and region D6 of dynein motor	43	53	1	17
PF00084: Sushi repeat (SCR repeat)	43	3	0	0
PF13561: Enoyl-(Acyl carrier protein) reductase	43	19	22	4
PF03828: Cid1 family poly A polymerase	42	27	5	1
PF01055: Glycosyl hydrolases family 31	42	2	2	0
PF01400: Astacin (Peptidase family M12A)	42	19	0	0
PF07683: Cobalamin synthesis protein cobW C-terminal domain	42	39	6	3
PF01757: Acyltransferase family	42	5	0	2
PF02622: Uncharacterized ACR, COG1678	41	15	11	0
PF03160: Calx-beta domain	41	24	0	2
PF07177: Neuralized	41	23	0	0
PF13606: Ankyrin repeat	41	7	2	2
PF00355: Rieske [2Fe-2S] domain	41	50	9	8
PF01590: GAF domain	41	18	5	4
PF00989: PAS fold	41	1	28	1
PF08240: Alcohol dehydrogenase GroES-like domain	41	18	13	12
PF04116: Fatty acid hydroxylase superfamily	40	11	12	5
PF00975: Thioesterase domain	40	14	0	1
PF14703: Cytosolic domain of 10TM putative phosphate transporter	40	12	13	3
PF14559: Tetratricopeptide repeat	40	16	5	1
PF00702: haloacid dehalogenase-like hydrolase	40	31	10	11
PF12777: Microtubule-binding stalk of dynein motor	40	58	1	10
PF08323: Starch synthase catalytic domain	40	44	0	3
PF00857: Isochorismatase family	40	3	7	2
PF00224: Pyruvate kinase, barrel domain	40	25	7	10
PF00051: Kringle domain	39	10	0	3
PF00675: Insulinase (Peptidase family M16)	39	24	11	2
PF14671: Dual specificity protein phosphatase, N-terminal half	39	12	1	1
PF13365: Trypsin-like peptidase domain	39	25	11	2
PF00107: Zinc-binding dehydrogenase	39	22	11	9
PF13385: Concanavalin A-like lectin/glucanases superfamily	39	25	2	12
PF13450: NAD(P)-binding Rossmann-like domain	38	25	23	4
PF01593: Flavin containing amine oxidoreductase	38	33	28	4
PF00025: ADP-ribosylation factor family	38	106	10	6
PF03092: BT1 family	38	22	8	1
PF12781: ATP-binding dynein motor region D5	38	55	1	12
PF00622: SPRY domain	38	24	8	4
PF12314: Inner membrane complex protein	38	60	0	0
PF03171: 2OG-Fe(II) oxygenase superfamily	38	33	10	3
PF01925: Sulfite exporter TauE/SafE	38	19	12	0
PF14310: Fibronectin type III-like domain	37	7	3	0
PF08123: Histone methylation protein DOT1	37	20	6	1
PF02872: 5'-nucleotidase, C-terminal domain	37	27	3	2
PF01694: Rhomboid family	37	19	9	6
PF13519: von Willebrand factor type A domain	37	26	5	2
PF12780: P-loop containing dynein motor region D4	37	50	1	9
PF00169: PH domain	37	18	11	5
PF00194: Eukaryotic-type carbonic anhydrase	37	11	5	2
PF01833: IPT/TIG domain	36	22	1	8
PF05049: Interferon-inducible GTPase (IIGP)	36	9	0	0
PF00588: SpoU rRNA Methylase family	36	18	15	4
PF00162: Phosphoglycerate kinase	36	44	6	0
PF12775: P-loop containing dynein motor region D3	36	52	1	5
PF01189: 16S rRNA methyltransferase RsmB/F	36	18	9	4
PF00970: Oxidoreductase FAD-binding domain	36	13	7	2
PF00009: Elongation factor Tu GTP binding domain	36	67	33	13
PF07004: Sperm-tail PG-rich repeat	36	27	0	5
PF10162: G8 domain	36	26	0	1
PF00595: PDZ domain (Also known as DHR or GLGF)	36	25	21	1
PF13410: Glutathione S-transferase, C-terminal domain	35	17	14	3
PF01553: Acyltransferase	35	22	10	4
PF00909: Ammonium Transporter Family	35	77	7	12
PF00847: AP2 domain	35	4	1	10
PF08007: Cupin superfamily protein	35	27	5	1
PF01885: RNA 2'-phosphotransferase, Tpt1 / KptA family	35	23	1	0
PF04749: PLAC8 family	34	33	4	2
PF00875: DNA photolyase	34	18	7	4
PF03619: Organic solute transporter Ostalpha	34	10	6	5
PF00171: Aldehyde dehydrogenase family	34	13	17	9
PF00560: Leucine Rich Repeat	34	0	37	3
PF11051: Mannosyltransferase putative	33	7	0	3
PF13923: Zinc finger, C3HC4 type (RING finger)	33	22	5	7
PF00743: Flavin-binding monooxygenase-like	33	12	2	5
PF13905: Thioredoxin-like	33	14	7	0
PF06912: Protein of unknown function (DUF1275)	32	4	5	0
PF01556: DnaJ C terminal domain	32	19	10	4
PF00753: Metallo-beta-lactamase superfamily	32	9	12	4
PF00120: Glutamine synthetase, catalytic domain	32	15	5	4
PF05637: galactosyl transferase GMA12/MNN10 family	32	26	0	1
PF01412: Putative GTPase activating protein for Arf	32	39	26	5
PF13419: Haloacid dehalogenase-like hydrolase	32	17	19	6
PF03741: Integral membrane protein TerC family	32	15	2	1
PF00141: Peroxidase	32	18	8	7
PF03441: FAD binding domain of DNA photolyase	32	22	4	3
PF02263: Guanylate-binding protein, N-terminal domain	32	24	2	0
PF17047: Synaptotagmin-like mitochondrial-lipid-binding domain	32	23	1	3
PF00639: PPIC-type PPIASE domain	31	23	6	2
PF00924: Mechanosensitive ion channel	31	6	11	6
PF02515: CoA-transferase family III	31	5	0	0
PF02984: Cyclin, C-terminal domain	31	8	24	7
PF07394: Protein of unknown function (DUF1501)	31	2	0	0
PF00262: Calreticulin family	31	19	3	2
PF00092: von Willebrand factor type A domain	31	65	3	6
PF05704: Capsular polysaccharide synthesis protein	31	12	0	0
PF02931: Neurotransmitter-gated ion-channel ligand binding domain	31	7	3	0
PF00232: Glycosyl hydrolase family 1	31	5	2	2
PF00072: Response regulator receiver domain	31	0	26	17
PF12770: CHAT domain	31	14	8	0
PF00734: Fungal cellulose binding domain	31	42	0	1
PF17189: Glycosyl hydrolase family 30 beta sandwich domain	31	2	0	0
PF01036: Bacteriorhodopsin-like protein	31	20	0	3
PF00098: Zinc knuckle	30	18	10	5
PF06325: Ribosomal protein L11 methyltransferase (PrmA)	30	21	4	2
PF13426: PAS domain	30	8	16	7
PF00530: Scavenger receptor cysteine-rich domain	30	1	0	0
PF00297: Ribosomal protein L3	30	20	4	3
PF08719: Domain of unknown function (DUF1768)	30	41	0	0
PF00939: Sodium:sulfate symporter transmembrane region	30	1	2	1
PF00406: Adenylate kinase	30	29	10	5
PF01822: WSC domain	29	54	0	0
PF00722: Glycosyl hydrolases family 16	29	2	12	2
PF07857: Transmembrane family, TMEM144 of transporters	29	2	8	2
PF14252: Domain of unknown function (DUF4347)	29	0	0	3
PF04548: AIG1 family	29	23	0	1
PF12799: Leucine Rich repeats (2 copies)	29	5	6	5
PF00097: Zinc finger, C3HC4 type (RING finger)	29	15	9	5
PF02338: OTU-like cysteine protease	29	13	7	3
PF02985: HEAT repeat	29	14	10	2
PF04117: Mpv17 / PMP22 family	28	21	26	9
PF01266: FAD dependent oxidoreductase	28	14	20	8
PF03031: NLI interacting factor-like phosphatase	28	11	11	5
PF14497: Glutathione S-transferase, C-terminal domain	28	38	13	6
PF01027: Inhibitor of apoptosis-promoting Bax1	28	10	2	2
PF02485: Core-2/I-Branching enzyme	27	14	5	4
PF07719: Tetratricopeptide repeat	27	25	4	2
PF01565: FAD binding domain	27	8	9	1
PF00113: Enolase, C-terminal TIM barrel domain	27	23	2	0
PF01467: Cytidylyltransferase-like	27	29	7	3
PF00117: Glutamine amidotransferase class-I	26	31	9	2
PF14226: non-haem dioxygenase in morphine synthesis N-terminal	26	28	5	3
PF13948: Domain of unknown function (DUF4215)	26	0	0	0
PF16499: Alpha galactosidase A	26	7	6	2
PF13246: Cation transport ATPase (P-type)	26	15	6	2
PF01033: Somatomedin B domain	26	0	0	0
PF01424: R3H domain	26	10	3	2
PF00258: Flavodoxin	26	21	11	3
PF12698: ABC-2 family transporter protein	26	11	5	1
PF03194: LUC7 N_terminus	26	18	1	1
PF03982: Diacylglycerol acyltransferase	25	30	11	4
PF06011: Transient receptor potential (TRP) ion channel	25	5	0	5
PF01494: FAD binding domain	25	21	28	4
PF02836: Glycosyl hydrolases family 2, TIM barrel domain	25	7	4	0
PF00781: Diacylglycerol kinase catalytic domain	25	10	3	1
PF05653: Magnesium transporter NIPA	25	7	2	3
PF00111: 2Fe-2S iron-sulfur cluster binding domain	25	42	12	3
PF13847: Methyltransferase domain	25	5	8	1
PF02739: 5'-3' exonuclease, N-terminal resolvase-like domain	25	0	2	1
PF02932: Neurotransmitter-gated ion-channel transmembrane region	25	1	3	0
PF02373: JmjC domain, hydroxylase	25	13	11	4
PF09273: Rubisco LSMT substrate-binding	25	19	5	5
PF10436: Mitochondrial branched-chain alpha-ketoacid dehydrogenase kinase	25	14	7	2
PF04991: LicD family	25	6	1	1
PF01738: Dienelactone hydrolase family	25	15	3	3
PF01341: Glycosyl hydrolases family 6	25	0	0	0
PF03952: Enolase, N-terminal domain	25	23	2	0
PF05383: La domain	25	10	2	1
PF13415: Galactose oxidase, central domain	25	18	7	5
PF09335: SNARE associated Golgi protein	25	23	11	8
PF00569: Zinc finger, ZZ type	24	44	10	3
PF02800: Glyceraldehyde 3-phosphate dehydrogenase, C-terminal domain	24	29	7	5
PF17137: Domain of unknown function (DUF5110)	24	1	1	0
PF13489: Methyltransferase domain	24	38	11	3
PF05175: Methyltransferase small domain	24	17	2	2
PF01011: PQQ enzyme repeat	24	2	0	0
PF01061: ABC-2 type transporter	24	45	45	11
PF02922: Carbohydrate-binding module 48 (Isoamylase N-terminal domain)	24	10	0	2
PF00795: Carbon-nitrogen hydrolase	24	8	4	5
PF01302: CAP-Gly domain	24	69	6	2
PF00059: Lectin C-type domain	24	2	0	0
PF00274: Fructose-bisphosphate aldolase class-I	24	23	3	1
PF04055: Radical SAM superfamily	24	29	25	14
PF01363: FYVE zinc finger	24	17	13	1
PF00732: GMC oxidoreductase	24	5	0	0
PF13445: RING-type zinc-finger	24	8	2	1
PF00089: Trypsin	24	1	25	21
PF10354: Domain of unknown function (DUF2431)	24	14	6	1
PF00364: Biotin-requiring enzyme	24	20	18	4
PF03176: MMPL family	24	7	4	0
PF01728: FtsJ-like methyltransferase	23	12	9	2
PF13460: NAD(P)H-binding	23	15	41	5
PF16209: Phospholipid-translocating ATPase N-terminal	23	8	1	0
PF01369: Sec7 domain	23	12	9	2
PF16187: Middle or third domain of peptidase_M16	23	18	5	1
PF02867: Ribonucleotide reductase, barrel domain	23	16	4	0
PF08373: RAP domain	23	17	2	2
PF07647: SAM domain (Sterile alpha motif)	23	9	0	3
PF13229: Right handed beta helix region	23	14	5	4
PF00034: Cytochrome c	23	11	0	0
PF01207: Dihydrouridine synthase (Dus)	23	12	17	5
PF07744: SPOC domain	23	8	0	0
PF02460: Patched family	23	29	21	1
PF01150: GDA1/CD39 (nucleoside phosphatase) family	22	12	7	3
PF00512: His Kinase A (phospho-acceptor) domain	22	0	18	5
PF03588: Leucyl/phenylalanyl-tRNA protein transferase	22	3	1	0
PF00464: Serine hydroxymethyltransferase	22	9	5	2
PF01795: MraW methylase family	22	4	1	0
PF00044: Glyceraldehyde 3-phosphate dehydrogenase, NAD binding domain	22	24	6	5
PF05773: RWD domain	22	12	7	3
PF04755: PAP_fibrillin	22	8	19	8
PF00557: Metallopeptidase family M24	22	18	16	2
PF01436: NHL repeat	22	0	0	1
PF00578: AhpC/TSA family	22	9	4	3
PF00593: TonB dependent receptor	22	0	0	0
PF13180: PDZ domain	22	9	10	3
PF02364: 1,3-beta-glucan synthase component	22	3	1	0
PF08022: FAD-binding domain	22	14	14	1
PF13414: TPR repeat	22	9	6	3
PF14580: Leucine-rich repeat	22	14	1	12
PF01569: PAP2 superfamily	22	14	5	2
PF12400: STIMATE family	22	5	1	0
PF02806: Alpha amylase, C-terminal all-beta domain	22	11	0	2
PF13759: Putative 2OG-Fe(II) oxygenase	22	6	0	1
PF00291: Pyridoxal-phosphate dependent enzyme	21	19	16	7
PF14555: UBA-like domain	21	11	1	1
PF00137: ATP synthase subunit C	21	39	16	0
PF00042: Globin	21	9	26	3
PF00719: Inorganic pyrophosphatase	21	11	4	0
PF02535: ZIP Zinc transporter	21	19	12	8
PF01751: Toprim domain	21	14	6	3
PF01661: Macro domain	21	6	3	1
PF00244: 14-3-3 protein	21	57	2	1
PF13469: Sulfotransferase family	21	30	7	4
PF05199: GMC oxidoreductase	21	4	1	0
PF08385: Dynein heavy chain, N-terminal region 1	21	10	1	1
PF02772: S-adenosylmethionine synthetase, central domain	21	14	3	0
PF03953: Tubulin C-terminal domain	21	24	4	3
PF00777: Glycosyltransferase family 29 (sialyltransferase)	21	93	0	64
PF00515: Tetratricopeptide repeat	20	13	11	6
PF05958: tRNA (Uracil-5-)-methyltransferase	20	8	3	4
PF08282: haloacid dehalogenase-like hydrolase	20	5	4	2
PF13156: Restriction endonuclease	20	0	0	0
PF07724: AAA domain (Cdc48 subfamily)	20	23	10	7
PF04258: Signal peptide peptidase	20	1	5	1
PF00690: Cation transporter/ATPase, N-terminus	20	20	5	5
PF00383: Cytidine and deoxycytidylate deaminase zinc-binding region	20	11	8	4
PF13589: Histidine kinase-, DNA gyrase B-, and HSP90-like ATPase	20	13	5	5
PF00810: ER lumen protein retaining receptor	20	13	4	1
PF01545: Cation efflux family	20	10	8	4
PF02709: N-terminal domain of galactosyltransferase	20	11	2	0
PF02010: REJ domain	20	5	0	3
PF02574: Homocysteine S-methyltransferase	20	4	4	0
PF12437: Glutamine synthetase type III N terminal	20	13	3	0
PF13344: Haloacid dehalogenase-like hydrolase	20	11	8	0
PF01323: DSBA-like thioredoxin domain	20	5	3	0
PF03575: Peptidase family S51	20	2	2	0
PF13679: Methyltransferase domain	20	5	6	3
PF01504: Phosphatidylinositol-4-phosphate 5-Kinase	20	18	5	1
PF00438: S-adenosylmethionine synthetase, N-terminal domain	20	9	3	0
PF00691: OmpA family	20	6	0	0
PF01594: AI-2E family transporter	19	13	0	0
PF13671: AAA domain	19	8	5	2
PF12359: Protein of unknown function (DUF3645)	19	8	1	0
PF13205: Bacterial Ig-like domain	19	9	0	0
PF00689: Cation transporting ATPase, C-terminus	19	16	5	5
PF01488: Shikimate / quinate 5-dehydrogenase	19	1	1	2
PF14521: Lysine-specific metallo-endopeptidase	19	20	0	0
PF06418: CTP synthase N-terminus	19	1	2	0
PF03144: Elongation factor Tu domain 2	19	42	9	8
PF01713: Smr domain	19	7	4	2
PF00121: Triosephosphate isomerase	19	13	4	0
PF00043: Glutathione S-transferase, C-terminal domain	19	9	2	3
PF13347: MFS/sugar transport protein	19	2	1	2
PF05154: TM2 domain	19	23	0	0
PF01336: OB-fold nucleic acid binding domain	19	14	6	5
PF03030: Inorganic H+ pyrophosphatase	19	5	2	1
PF00289: Biotin carboxylase, N-terminal domain	19	5	7	0
PF02770: Acyl-CoA dehydrogenase, middle domain	19	25	10	5
PF00450: Serine carboxypeptidase	19	15	8	5
PF00227: Proteasome subunit	19	17	33	6
PF01697: Glycosyltransferase family 92	19	2	14	0
PF13242: HAD-hyrolase-like	19	14	6	0
PF13091: PLD-like domain	19	2	1	1
PF00521: DNA gyrase/topoisomerase IV, subunit A	19	6	3	1
PF00638: RanBP1 domain	19	35	3	1
PF07715: TonB-dependent Receptor Plug Domain	18	0	0	0
PF11523: Protein of unknown function (DUF3223)	18	11	0	1
PF07517: SecA DEAD-like domain	18	9	3	1
PF01532: Glycosyl hydrolase family 47	18	8	3	0
PF02429: Peridinin-chlorophyll A binding protein	18	13	0	0
PF00454: Phosphatidylinositol 3- and 4-kinase	18	16	10	9
PF01170: Putative RNA methylase family UPF0020	18	14	9	2
PF08417: Pheophorbide a oxygenase	18	3	4	1
PF12624: N-terminal region of Chorein or VPS13	18	23	4	1
PF16212: Phospholipid-translocating P-type ATPase C-terminal	18	8	1	3
PF01039: Carboxyl transferase domain	18	10	10	2
PF10563: Cadmium carbonic anhydrase repeat	18	18	1	0
PF03712: Copper type II ascorbate-dependent monooxygenase, C-terminal domain	18	3	14	4
PF03969: AFG1-like ATPase	18	8	3	1
PF15508: beta subunit of N-acylethanolamine-hydrolyzing acid amidase	18	1	0	0
PF14765: Polyketide synthase dehydratase	18	9	0	2
PF10507: Transmembrane protein 65	18	6	3	1
PF01591: 6-phosphofructo-2-kinase	18	5	4	1
PF05183: RNA dependent RNA polymerase	18	7	3	2
PF01082: Copper type II ascorbate-dependent monooxygenase, N-terminal domain	18	3	20	4
PF14541: Xylanase inhibitor C-terminal	18	1	0	0
PF05631: Sugar-tranasporters, 12 TM	18	17	8	2
PF01423: LSM domain	18	22	15	0
PF05711: Macrocin-O-methyltransferase (TylF)	18	2	1	1
PF03457: Helicase associated domain	18	1	161	3
PF02342: TerD domain	18	19	0	0
PF00018: SH3 domain	18	5	0	0
PF12237: Phosphorylated CTD interacting factor 1 WW domain	18	9	3	1
PF01169: Uncharacterized protein family UPF0016	18	5	3	1
PF08207: Elongation factor P (EF-P) KOW-like domain	18	12	2	1
PF15711: Interleukin-like EMT inducer	18	1	0	0
PF00474: Sodium:solute symporter family	18	0	5	2
PF00668: Condensation domain	18	7	0	0
PF00217: ATP:guanido phosphotransferase, C-terminal catalytic domain	18	5	1	1
PF10431: C-terminal, D2-small domain, of ClpB protein	18	20	10	6
PF07717: Oligonucleotide/oligosaccharide-binding (OB)-fold	18	12	10	5
PF13676: TIR domain	18	7	0	11
PF00125: Core histone H2A/H2B/H3/H4	17	17	9	7
PF02786: Carbamoyl-phosphate synthase L chain, ATP binding domain	17	7	9	1
PF00867: XPG I-region	17	11	3	1
PF00962: Adenosine/AMP deaminase	17	6	6	2
PF01041: DegT/DnrJ/EryC1/StrS aminotransferase family	17	8	3	0
PF01116: Fructose-bisphosphate aldolase class-II	17	26	4	1
PF02785: Biotin carboxylase C-terminal domain	17	5	7	0
PF08627: CRT-like, chloroquine-resistance transporter-like	17	5	4	1
PF00929: Exonuclease	17	17	10	5
PF02788: Ribulose bisphosphate carboxylase large chain, N-terminal domain	17	27	1	1
PF02826: D-isomer specific 2-hydroxyacid dehydrogenase, NAD binding domain	17	29	8	5
PF03600: Citrate transporter	17	8	7	1
PF03357: Snf7	17	8	8	3
PF03435: Saccharopine dehydrogenase NADP binding domain	17	8	9	0
PF00752: XPG N-terminal domain	17	12	2	1
PF12349: Sterol-sensing domain of SREBP cleavage-activation	17	8	3	0
PF00730: HhH-GPD superfamily base excision DNA repair protein	17	14	12	5
PF01641: SelR domain	17	9	5	4
PF07707: BTB And C-terminal Kelch	17	4	3	2
PF03770: Inositol polyphosphate kinase	17	5	1	0
PF14543: Xylanase inhibitor N-terminal	17	2	9	1
PF13176: Tetratricopeptide repeat	17	6	5	2
PF00115: Cytochrome C and Quinol oxidase polypeptide I	17	27	0	1
PF00252: Ribosomal protein L16p/L10e	17	14	1	0
PF05023: Phytochelatin synthase	17	12	9	3
PF03351: DOMON domain	17	13	20	1
PF00756: Putative esterase	17	16	4	1
PF08613: Cyclin	16	2	7	1
PF00035: Double-stranded RNA binding motif	16	5	1	1
PF03214: Reversibly glycosylated polypeptide	16	0	0	1
PF00060: Ligand-gated ion channel	16	20	6	5
PF01167: Tub family	16	6	2	3
PF07970: Endoplasmic reticulum vesicle transporter	16	11	7	3
PF02887: Pyruvate kinase, alpha/beta domain	16	4	6	6
PF00852: Glycosyltransferase family 10 (fucosyltransferase) C-term	16	7	5	0
PF04178: Got1/Sft2-like family	16	5	6	0
PF12294: Protein of unknown function (DUF3626)	16	4	0	0
PF13850: Endoplasmic Reticulum-Golgi Intermediate Compartment (ERGIC)	16	10	7	2
PF12340: Protein of unknown function (DUF3638)	16	8	1	0
PF16898: C-terminal associated domain of TOPRIM	16	6	1	1
PF05426: Alginate lyase	16	0	0	0
PF00667: FAD binding domain	16	10	9	3
PF01425: Amidase	16	10	5	2
PF05517: p25-alpha	16	17	0	5
PF00342: Phosphoglucose isomerase	16	2	3	1
PF01704: UTP--glucose-1-phosphate uridylyltransferase	16	10	6	4
PF01135: Protein-L-isoaspartate(D-aspartate) O-methyltransferase (PCMT)	16	14	2	3
PF12854: PPR repeat	16	2	6	0
PF03798: TLC domain	16	15	18	3
PF03371: PRP38 family	16	12	3	1
PF04095: Nicotinate phosphoribosyltransferase (NAPRTase) family	16	2	1	0
PF13602: Zinc-binding dehydrogenase	16	5	14	4
PF00789: UBX domain	16	9	5	4
PF00088: Trefoil (P-type) domain	16	20	0	0
PF17123: RING-like zinc finger	16	4	8	0
PF00643: B-box zinc finger	15	3	0	1
PF01367: 5'-3' exonuclease, C-terminal SAM fold	15	0	1	1
PF12872: OST-HTH/LOTUS domain	15	18	0	0
PF03632: Glycosyl hydrolase family 65 central catalytic domain	15	1	0	0
PF07986: Tubulin binding cofactor C	15	4	2	2
PF16363: GDP-mannose 4,6 dehydratase	15	10	9	2
PF04777: Erv1 / Alr family	15	11	8	2
PF01326: Pyruvate phosphate dikinase, PEP/pyruvate binding domain	15	16	1	2
PF02015: Glycosyl hydrolase family 45	15	0	0	0
PF11790: Glycosyl hydrolase catalytic core	15	2	0	1
PF12832: MFS_1 like family	15	7	5	2
PF00181: Ribosomal Proteins L2, RNA binding domain	15	15	1	3
PF02213: GYF domain	15	18	4	2
PF01758: Sodium Bile acid symporter family	15	4	7	1
PF10021: Uncharacterized protein conserved in bacteria (DUF2263)	15	13	2	0
PF01156: Inosine-uridine preferring nucleoside hydrolase	15	12	1	4
PF12763: Cytoskeletal-regulatory complex EF hand	15	11	3	1
PF01602: Adaptin N terminal region	15	13	9	2
PF02151: UvrB/uvrC motif	15	13	0	5
PF01124: MAPEG family	15	6	4	2
PF03060: Nitronate monooxygenase	15	2	4	0
PF01794: Ferric reductase like transmembrane component	15	14	13	1
PF08837: Protein of unknown function (DUF1810)	15	2	1	0
PF03947: Ribosomal Proteins L2, C-terminal domain	15	16	1	3
PF03143: Elongation factor Tu C-terminal domain	15	17	3	1
PF02475: Met-10+ like-protein	15	5	7	1
PF01585: G-patch domain	14	9	1	6
PF14974: Protein C10	14	1	0	0
PF02656: Domain of unknown function (DUF202)	14	4	11	1
PF00551: Formyl transferase	14	6	3	2
PF00609: Diacylglycerol kinase accessory domain	14	7	1	0
PF13673: Acetyltransferase (GNAT) domain	14	1	2	1
PF01399: PCI domain	14	19	10	6
PF08547: Complex I intermediate-associated protein 30 (CIA30)	14	12	9	6
PF00268: Ribonucleotide reductase, small chain	14	16	2	1
PF01544: CorA-like Mg2+ transporter protein	14	4	3	1
PF08718: Glycolipid transfer protein (GLTP)	14	2	5	2
PF12352: Snare region anchored in the vesicle membrane C-terminus	14	7	6	1
PF08530: X-Pro dipeptidyl-peptidase C-terminal non-catalytic domain	14	1	0	0
PF02275: Linear amide C-N hydrolases, choloylglycine hydrolase family	14	4	0	0
PF03942: DTW domain	14	4	6	2
PF02958: Ecdysteroid kinase	14	4	5	1
PF06414: Zeta toxin	14	16	11	1
PF10275: Peptidase C65 Otubain	14	5	4	1
PF09423: PhoD-like phosphatase	14	8	5	2
PF01805: Surp module	14	8	1	2
PF04909: Amidohydrolase	14	6	2	0
PF10014: 2OG-Fe dioxygenase	14	0	0	0
PF02129: X-Pro dipeptidyl-peptidase (S15 family)	14	1	0	0
PF04403: Paraquat-inducible protein A	14	2	5	0
PF04072: Leucine carboxyl methyltransferase	14	7	4	0
PF00204: DNA gyrase B	14	5	2	1
PF08507: COPI associated protein	14	4	7	0
PF02358: Trehalose-phosphatase	14	9	2	2
PF03067: Lytic polysaccharide mono-oxygenase, cellulose-degrading	14	50	0	2
PF01479: S4 domain	14	14	5	1
PF05978: Ion channel regulatory protein UNC-93	14	0	0	1
PF01416: tRNA pseudouridine synthase	14	3	10	3
PF07787: Transmembrane protein 43	14	6	2	0
PF01793: Glycolipid 2-alpha-mannosyltransferase	14	9	4	0
PF00365: Phosphofructokinase	13	5	7	0
PF02807: ATP:guanido phosphotransferase, N-terminal domain	13	5	1	1
PF00080: Copper/zinc superoxide dismutase (SODC)	13	3	1	1
PF00202: Aminotransferase class-III	13	23	15	5
PF01081: KDPG and KHG aldolase	13	1	1	0
PF06966: Protein of unknown function (DUF1295)	13	5	8	0
PF11976: Ubiquitin-2 like Rad60 SUMO-like	13	2	3	0
PF03931: Skp1 family, tetramerisation domain	13	9	4	3
PF14418: OST-HTH Associated domain	13	17	0	0
PF07969: Amidohydrolase family	13	1	0	1
PF00403: Heavy-metal-associated domain	13	3	3	2
PF14707: C-terminal region of aryl-sulfatase	13	3	5	0
PF00728: Glycosyl hydrolase family 20, catalytic domain	13	14	2	0
PF01026: TatD related DNase	13	12	6	1
PF16891: Serine-threonine protein phosphatase N-terminal domain	13	5	4	1
PF05577: Serine carboxypeptidase S28	13	8	8	2
PF01053: Cys/Met metabolism PLP-dependent enzyme	13	7	4	1
PF04434: SWIM zinc finger	13	3	3	0
PF01391: Collagen triple helix repeat (20 copies)	13	7	0	1
PF00108: Thiolase, N-terminal domain	13	5	5	1
PF00006: ATP synthase alpha/beta family, nucleotide-binding domain	13	22	6	3
PF03083: Sugar efflux transporter for intercellular exchange	13	7	8	1
PF02517: CAAX protease self-immunity	13	5	7	3
PF02840: Prp18 domain	13	6	1	1
PF01546: Peptidase family M20/M25/M40	13	2	13	3
PF05648: Peroxisomal biogenesis factor 11 (PEX11)	13	4	2	1
PF13879: KIAA1430 homologue	13	21	0	1
PF03618: Kinase/pyrophosphorylase	13	1	0	1
PF00887: Acyl CoA binding protein	13	9	5	2
PF01522: Polysaccharide deacetylase	13	9	2	1
PF06094: Gamma-glutamyl cyclotransferase, AIG2-like	13	4	2	2
PF00587: tRNA synthetase class II core domain (G, H, P, S and T)	13	14	9	3
PF05739: SNARE domain	13	6	4	1
PF00118: TCP-1/cpn60 chaperonin family	13	15	13	11
PF02140: Galactose binding lectin domain	13	0	0	1
PF10034: Q-cell neuroblast polarisation	13	3	0	0
PF10192: Rhodopsin-like GPCR transmembrane domain	13	6	4	0
PF01139: tRNA-splicing ligase RtcB	13	4	0	0
PF08030: Ferric reductase NAD binding domain	13	18	15	1
PF01595: Domain of unknown function DUF21	13	7	3	1
PF02190: ATP-dependent protease La (LON) substrate-binding domain	13	7	10	4
PF00705: Proliferating cell nuclear antigen, N-terminal domain	13	9	1	1
PF13848: Thioredoxin-like domain	13	8	1	3
PF01507: Phosphoadenosine phosphosulfate reductase family	13	10	3	1
PF01070: FMN-dependent dehydrogenase	13	11	2	1
PF07534: TLD	13	11	16	3
PF05186: Dpy-30 motif	13	14	2	3
PF03493: Calcium-activated BK potassium channel alpha subunit	12	6	0	0
PF04893: Yip1 domain	12	6	2	1
PF02878: Phosphoglucomutase/phosphomannomutase, alpha/beta/alpha domain I	12	7	7	1
PF03129: Anticodon binding domain	12	11	13	4
PF10672: S-adenosylmethionine-dependent methyltransferase	12	0	3	0
PF00864: ATP P2X receptor	12	7	2	0
PF13738: Pyridine nucleotide-disulphide oxidoreductase	12	2	0	0
PF14015: Protein of unknown function (DUF4231)	12	1	0	0
PF03006: Haemolysin-III related	12	2	2	1
PF13513: HEAT-like repeat	12	3	4	3
PF12077: Transmembrane protein of unknown function (DUF3556)	12	1	0	0
PF00745: Glutamyl-tRNAGlu reductase, dimerisation domain	12	1	1	1
PF08711: TFIIS helical bundle-like domain	12	8	5	2
PF12695: Alpha/beta hydrolase family	12	1	2	0
PF00295: Glycosyl hydrolases family 28	12	9	2	0
PF10712: NAD-specific glutamate dehydrogenase	12	2	0	0
PF02775: Thiamine pyrophosphate enzyme, C-terminal TPP binding domain	12	4	1	2
PF13864: Calmodulin-binding	12	3	0	2
PF13535: ATP-grasp domain	12	3	3	1
PF10237: Probable N6-adenine methyltransferase	12	1	0	1
PF00703: Glycosyl hydrolases family 2	12	4	1	0
PF16900: Replication protein A OB domain	12	6	1	2
PF00441: Acyl-CoA dehydrogenase, C-terminal domain	12	20	11	4
PF02803: Thiolase, C-terminal domain	12	5	4	1
PF00827: Ribosomal L15	12	7	1	0
PF00485: Phosphoribulokinase / Uridine kinase family	12	35	8	2
PF09286: Pro-kumamolisin, activation domain	12	1	0	0
PF14145: YrhK-like protein	12	6	0	0
PF01015: Ribosomal S3Ae family	12	14	1	0
PF02558: Ketopantoate reductase PanE/ApbA	12	1	3	1
PF00850: Histone deacetylase domain	12	4	20	3
PF02458: Transferase family	12	7	1	0
PF08773: Cathepsin C exclusion domain	12	4	0	0
PF08477: Ras of Complex, Roc, domain of DAPkinase	12	14	1	1
PF01625: Peptide methionine sulfoxide reductase	12	8	12	3
PF11397: Glycosyltransferase (GlcNAc)	12	2	17	1
PF07974: EGF-like domain	12	9	0	3
PF07228: Stage II sporulation protein E (SpoIIE)	12	8	2	2
PF03061: Thioesterase superfamily	12	12	2	2
PF04784: Protein of unknown function, DUF547	12	23	5	1
PF01066: CDP-alcohol phosphatidyltransferase	12	12	8	2
PF13704: Glycosyl transferase family 2	12	10	13	1
PF14681: Uracil phosphoribosyltransferase	12	2	1	0
PF00416: Ribosomal protein S13/S18	12	5	1	0
PF03547: Membrane transport protein	11	1	9	1
PF13537: Glutamine amidotransferase domain	11	5	2	2
PF01852: START domain	11	8	6	2
PF07671: Protein of unknown function (DUF1601)	11	0	19	3
PF00328: Histidine phosphatase superfamily (branch 2)	11	6	8	3
PF00327: Ribosomal protein L30p/L7e	11	6	2	0
PF07732: Multicopper oxidase	11	11	2	1
PF04101: Glycosyltransferase family 28 C-terminal domain	11	10	5	2
PF00465: Iron-containing alcohol dehydrogenase	11	2	3	5
PF13913: zinc-finger of a C2HC-type	11	18	0	3
PF06839: GRF zinc finger	11	5	2	0
PF03577: Peptidase family C69	11	1	2	2
PF00645: Poly(ADP-ribose) polymerase and DNA-Ligase Zn-finger region	11	21	3	1
PF13439: Glycosyltransferase Family 4	11	6	6	1
PF12895: Anaphase-promoting complex, cyclosome, subunit 3	11	8	2	2
PF07059: Protein of unknown function (DUF1336)	11	8	13	0
PF00903: Glyoxalase/Bleomycin resistance protein/Dioxygenase superfamily	11	6	4	2
PF01327: Polypeptide deformylase	11	4	3	0
PF00493: MCM2/3/5 family	11	10	10	7
PF05875: Ceramidase	11	10	4	0
PF07971: Glycosyl hydrolase family 92	11	1	0	0
PF02769: AIR synthase related protein, C-terminal domain	11	10	4	2
PF03992: Antibiotic biosynthesis monooxygenase	11	10	4	3
PF02866: lactate/malate dehydrogenase, alpha/beta C-terminal domain	11	22	6	0
PF10283: Zinc-finger (CX5CX6HX5H) motif	11	7	0	0
PF00630: Filamin/ABP280 repeat	11	9	3	7
PF01132: Elongation factor P (EF-P) OB domain	11	3	1	1
PF13302: Acetyltransferase (GNAT) domain	11	5	1	1
PF02738: Molybdopterin-binding domain of aldehyde dehydrogenase	11	2	1	0
PF01358: Poly A polymerase regulatory subunit	11	2	0	0
PF02142: MGS-like domain	11	10	2	1
PF11969: Scavenger mRNA decapping enzyme C-term binding	11	2	1	3
PF15521: Novel toxin 11	11	8	0	0
PF03188: Eukaryotic cytochrome b561	11	4	13	3
PF00209: Sodium:neurotransmitter symporter family	11	3	1	0
PF04232: Stage V sporulation protein S (SpoVS)	11	5	0	0
PF00075: RNase H	11	2	0	2
PF01650: Peptidase C13 family	11	6	1	1
PF00854: POT family	11	1	2	3
PF09994: Uncharacterized alpha/beta hydrolase domain (DUF2235)	11	0	0	0
PF00462: Glutaredoxin	11	19	28	4
PF14306: PUA-like domain	11	3	3	1
PF09668: Aspartyl protease	11	3	6	0
PF12862: Anaphase-promoting complex subunit 5	11	1	0	0
PF00679: Elongation factor G C-terminus	11	19	11	6
PF14634: zinc-RING finger domain	11	0	0	2
PF01979: Amidohydrolase family	11	12	2	5
PF08646: Replication factor-A C terminal domain	11	5	1	2
PF07065: D123	11	3	2	0
PF12894: Anaphase-promoting complex subunit 4 WD40 domain	11	16	6	3
PF00388: Phosphatidylinositol-specific phospholipase C, X domain	11	2	7	1
PF07721: Tetratricopeptide repeat	11	1	0	0
PF02897: Prolyl oligopeptidase, N-terminal beta-propeller domain	11	1	3	1
PF00805: Pentapeptide repeats (8 copies)	11	1	2	2
PF16113: Enoyl-CoA hydratase/isomerase	11	5	3	0
PF05008: Vesicle transport v-SNARE protein N-terminus	11	3	1	0
PF00957: Synaptobrevin	11	20	14	5
PF09055: Nickel-containing superoxide dismutase	11	0	2	0
PF08326: Acetyl-CoA carboxylase, central region	11	11	2	0
PF06337: DUSP domain	11	28	2	0
PF00333: Ribosomal protein S5, N-terminal domain	11	23	2	1
PF05201: Glutamyl-tRNAGlu reductase, N-terminal domain	11	1	1	0
PF02990: Endomembrane protein 70	10	29	35	3
PF01776: Ribosomal L22e protein family	10	5	1	0
PF13570: PQQ-like domain	10	10	0	0
PF06087: Tyrosyl-DNA phosphodiesterase	10	8	5	0
PF01129: NAD:arginine ADP-ribosyltransferase	10	105	0	0
PF03719: Ribosomal protein S5, C-terminal domain	10	21	2	1
PF03381: LEM3 (ligand-effect modulator 3) family / CDC50 family	10	6	1	2
PF00941: FAD binding domain in molybdopterin dehydrogenase	10	2	1	0
PF02773: S-adenosylmethionine synthetase, C-terminal domain	10	11	3	0
PF13409: Glutathione S-transferase, N-terminal domain	10	13	11	1
PF08856: Protein of unknown function (DUF1826)	10	8	3	1
PF00815: Histidinol dehydrogenase	10	0	1	1
PF00316: Fructose-1-6-bisphosphatase, N-terminal domain	10	9	8	2
PF00056: lactate/malate dehydrogenase, NAD binding domain	10	22	6	0
PF11527: The ARF-like 2 binding protein BART	10	11	0	6
PF03707: Bacterial signalling protein N terminal repeat	10	6	0	2
PF01040: UbiA prenyltransferase family	10	5	9	3
PF04134: Protein of unknown function, DUF393	10	7	11	5
PF04321: RmlD substrate binding domain	10	3	1	4
PF00573: Ribosomal protein L4/L1 family	10	9	2	3
PF07209: Protein of unknown function (DUF1415)	10	9	6	0
PF01432: Peptidase family M3	10	11	10	2
PF00899: ThiF family	10	7	12	3
PF07731: Multicopper oxidase	10	11	3	1
PF12848: ABC transporter	10	9	12	4
PF01434: Peptidase family M41	10	18	5	4
PF02792: Mago nashi protein	10	4	1	0
PF06705: SF-assemblin/beta giardin	10	3	1	0
PF06041: Bacterial protein of unknown function (DUF924)	10	0	3	0
PF01557: Fumarylacetoacetate (FAA) hydrolase family	10	3	6	4
PF12722: High-temperature-induced dauer-formation protein	10	3	0	0
PF06813: Nodulin-like	10	3	0	2
PF13508: Acetyltransferase (GNAT) domain	10	4	3	0
PF10274: Parkin co-regulated protein	10	10	0	1
PF02219: Methylenetetrahydrofolate reductase	10	1	5	1
PF13442: Cytochrome C oxidase, cbb3-type, subunit III	10	25	1	1
PF02536: mTERF	10	1	5	3
PF00156: Phosphoribosyl transferase domain	10	6	7	4
PF02861: Clp amino terminal domain, pathogenicity island component	10	16	4	2
PF00412: LIM domain	10	5	3	1
PF01222: Ergosterol biosynthesis ERG4/ERG24 family	10	3	3	1
PF07727: Reverse transcriptase (RNA-dependent DNA polymerase)	10	5	13	5
PF00817: impB/mucB/samB family	10	8	3	2
PF13768: von Willebrand factor type A domain	10	7	0	0
PF16561: Glycogen recognition site of AMP-activated protein kinase	10	5	1	3
PF00628: PHD-finger	10	4	16	6
PF00324: Amino acid permease	10	0	0	0
PF08498: Sterol methyltransferase C-terminal	10	2	0	0
PF00445: Ribonuclease T2 family	10	5	0	3
PF01261: Xylose isomerase-like TIM barrel	10	4	1	1
PF00033: Cytochrome b/b6/petB	10	12	0	1
PF17207: MCM OB domain	10	10	8	5
PF08079: Ribosomal L30 N-terminal domain	10	5	1	0
PF02882: Tetrahydrofolate dehydrogenase/cyclohydrolase, NAD(P)-binding domain	10	4	4	1
PF02771: Acyl-CoA dehydrogenase, N-terminal domain	10	24	10	5
PF06268: Fascin domain	10	0	0	0
PF03208: PRA1 family protein	10	13	2	1
PF00439: Bromodomain	10	2	33	10
PF02463: RecF/RecN/SMC N terminal domain	10	11	7	7
PF08569: Mo25-like	10	0	1	1
PF16639: Apocytochrome F, N-terminal	10	15	1	0
PF00673: ribosomal L5P family C-terminus	10	8	2	1
PF16093: Proteasome assembly chaperone 4	10	1	1	1
PF08662: Eukaryotic translation initiation factor eIF2A	10	10	3	2
PF04378: Ribosomal RNA large subunit methyltransferase D, RlmJ	10	1	2	0
PF04172: LrgB-like family	10	1	3	0
PF03446: NAD binding domain of 6-phosphogluconate dehydrogenase	10	11	5	4
PF03148: Tektin family	10	4	0	2
PF16166: Chloroplast import apparatus Tic20-like	10	3	5	2
PF03462: PCRF domain	9	11	11	1
PF02390: Putative methyltransferase	9	12	9	0
PF00580: UvrD/REP helicase N-terminal domain	9	3	3	2
PF00472: RF-1 domain	9	13	13	2
PF04096: Nucleoporin autopeptidase	9	17	2	0
PF04998: RNA polymerase Rpb1, domain 5	9	5	5	1
PF02891: MIZ/SP-RING zinc finger	9	10	1	1
PF02736: Myosin N-terminal SH3-like domain	9	1	0	1
PF00432: Prenyltransferase and squalene oxidase repeat	9	6	2	1
PF12765: HEAT repeat associated with sister chromatid cohesion	9	1	1	2
PF01205: Uncharacterized protein family UPF0029	9	9	4	0
PF00579: tRNA synthetases class I (W and Y)	9	6	5	2
PF00955: HCO3- transporter family	9	70	21	3
PF02615: Malate/L-lactate dehydrogenase	9	3	0	0
PF02057: Glycosyl hydrolase family 59	9	0	0	0
PF00626: Gelsolin repeat	9	4	13	1
PF13370: 4Fe-4S single cluster domain of Ferredoxin I	9	3	2	5
PF01131: DNA topoisomerase	9	9	7	1
PF00307: Calponin homology (CH) domain	9	16	0	3
PF01301: Glycosyl hydrolases family 35	9	1	1	0
PF04110: Ubiquitin-like autophagy protein Apg12	9	1	1	0
PF17175: Modulator of levamisole receptor-1	9	1	0	1
PF00459: Inositol monophosphatase family	9	7	12	3
PF13307: Helicase C-terminal domain	9	3	6	1
PF00152: tRNA synthetases class II (D, K and N)	9	10	7	3
PF03105: SPX domain	9	7	4	0
PF14608: RNA-binding, Nab2-type zinc finger	9	6	0	1
PF00733: Asparagine synthase	9	5	3	3
PF14360: PAP2 superfamily C-terminal	9	1	1	0
PF00174: Oxidoreductase molybdopterin binding domain	9	4	3	2
PF00231: ATP synthase	9	18	3	3
PF04811: Sec23/Sec24 trunk domain	9	11	6	2
PF07993: Male sterility protein	9	3	3	0
PF03104: DNA polymerase family B, exonuclease domain	9	8	2	1
PF05706: Cyclin-dependent kinase inhibitor 3 (CDKN3)	9	1	0	0
PF11977: Zc3h12a-like Ribonuclease NYN domain	9	13	1	0
PF01799: [2Fe-2S] binding domain	9	2	1	0
PF01262: Alanine dehydrogenase/PNT, C-terminal domain	9	2	4	3
PF02698: DUF218 domain	9	5	1	0
PF13563: 2'-5' RNA ligase superfamily	9	0	2	1
PF01839: FG-GAP repeat	9	0	0	0
PF02841: Guanylate-binding protein, C-terminal domain	9	6	0	0
PF03473: MOSC domain	9	7	2	0
PF14704: Dermatopontin	9	0	0	0
PF13641: Glycosyltransferase like family 2	9	6	0	0
PF12874: Zinc-finger of C2H2 type	9	9	6	2
PF02779: Transketolase, pyrimidine binding domain	9	26	16	4
PF04810: Sec23/Sec24 zinc finger	9	4	4	2
PF07687: Peptidase dimerisation domain	9	2	9	2
PF03403: Platelet-activating factor acetylhydrolase, isoform II	9	3	3	0
PF02450: Lecithin:cholesterol acyltransferase	9	12	8	2
PF06470: SMC proteins Flexible Hinge Domain	9	9	4	2
PF00888: Cullin family	9	11	4	1
PF01217: Clathrin adaptor complex small chain	9	8	6	4
PF01603: Protein phosphatase 2A regulatory B subunit (B56 family)	9	8	2	1
PF16095: C-terminal of Roc, COR, domain	9	4	0	0
PF00881: Nitroreductase family	9	2	8	2
PF14833: NAD-binding of NADP-dependent 3-hydroxyisobutyrate dehydrogenase	9	9	4	3
PF08033: Sec23/Sec24 beta-sandwich domain	9	6	4	2
PF01315: Aldehyde oxidase and xanthine dehydrogenase, a/b hammerhead domain	9	2	2	0
PF13428: Tetratricopeptide repeat	9	0	0	0
PF04989: Cephalosporin hydroxylase	9	7	0	0
PF01777: Ribosomal L27e protein family	9	8	1	0
PF14308: X-domain of DnaJ-containing	9	21	5	1
PF00285: Citrate synthase, C-terminal domain	9	32	1	4
PF00809: Pterin binding enzyme	9	7	2	1
PF15247: Histone RNA hairpin-binding protein RNA-binding domain	9	11	1	1
PF14791: DNA polymerase beta thumb	9	4	2	0
PF00763: Tetrahydrofolate dehydrogenase/cyclohydrolase, catalytic domain	9	4	3	1
PF03630: Fumble	9	2	1	1
PF08386: TAP-like protein	9	0	0	0
PF04857: CAF1 family ribonuclease	9	7	5	0
PF01263: Aldose 1-epimerase	9	3	3	2
PF03765: CRAL/TRIO, N-terminal domain	9	3	0	1
PF01761: 3-dehydroquinate synthase	9	33	3	0
PF02824: TGS domain	9	6	4	1
PF04389: Peptidase family M28	9	3	1	0
PF00696: Amino acid kinase family	9	10	9	4
PF00684: DnaJ central domain	9	9	5	2
PF14908: Domain of unknown function (DUF4496)	9	5	0	1
PF00344: SecY translocase	9	3	1	1
PF12849: PBP superfamily domain	9	7	1	6
PF02747: Proliferating cell nuclear antigen, C-terminal domain	9	10	1	1
PF02096: 60Kd inner membrane protein	9	5	4	2
PF01652: Eukaryotic initiation factor 4E	8	8	4	1
PF03159: XRN 5'-3' exonuclease N-terminus	8	7	5	0
PF03556: Cullin binding	8	2	1	0
PF01429: Methyl-CpG binding domain	8	0	1	0
PF00136: DNA polymerase family B	8	8	4	1
PF02852: Pyridine nucleotide-disulphide oxidoreductase, dimerisation domain	8	9	8	7
PF01679: Proteolipid membrane potential modulator	8	1	0	0
PF04012: PspA/IM30 family	8	3	1	0
PF08544: GHMP kinases C terminal	8	3	4	2
PF03645: Tctex-1 family	8	7	0	1
PF03134: TB2/DP1, HVA22 family	8	3	7	3
PF04495: GRASP55/65 PDZ-like domain	8	2	1	0
PF13361: UvrD-like helicase C-terminal domain	8	2	2	3
PF13714: Phosphoenolpyruvate phosphomutase	8	1	1	1
PF01928: CYTH domain	8	10	1	2
PF12706: Beta-lactamase superfamily domain	8	2	3	4
PF06514: Photosystem II 12 kDa extrinsic protein (PsbU)	8	30	2	0
PF07516: SecA Wing and Scaffold domain	8	2	2	0
PF09353: Domain of unknown function (DUF1995)	8	5	13	3
PF01841: Transglutaminase-like superfamily	8	3	3	1
PF00177: Ribosomal protein S7p/S5e	8	2	2	0
PF10250: GDP-fucose protein O-fucosyltransferase	8	2	12	3
PF04666: N-Acetylglucosaminyltransferase-IV (GnT-IV) conserved region	8	3	0	1
PF04832: SOUL heme-binding protein	8	2	11	4
PF12166: Piezo non-specific cation channel, R-Ras-binding domain	8	2	0	0
PF01564: Spermine/spermidine synthase domain	8	15	32	0
PF00238: Ribosomal protein L14p/L23e	8	6	1	0
PF01398: JAB1/Mov34/MPN/PAD-1 ubiquitin protease	8	14	5	5
PF14624: VWA / Hh protein intein-like	8	6	2	1
PF08546: Ketopantoate reductase PanE/ApbA C terminal	8	1	3	2
PF00314: Thaumatin family	8	0	0	0
PF13015: Glucosidase II beta subunit-like protein	8	4	1	1
PF02353: Mycolic acid cyclopropane synthetase	8	4	2	1
PF00796: Photosystem I reaction centre subunit VIII	8	0	0	0
PF13199: Glycosyl hydrolase family 66	8	0	0	0
PF03946: Ribosomal protein L11, N-terminal domain	8	5	3	0
PF05970: PIF1-like helicase	8	4	6	1
PF02880: Phosphoglucomutase/phosphomannomutase, alpha/beta/alpha domain III	8	6	7	1
PF14234: Domain of unknown function (DUF4336)	8	2	4	3
PF07973: Threonyl and Alanyl tRNA synthetase second additional domain	8	5	6	2
PF00804: Syntaxin	8	2	6	0
PF10364: Putative capsular polysaccharide synthesis protein	8	0	0	0
PF05222: Alanine dehydrogenase/PNT, N-terminal domain	8	8	5	3
PF07847: PCO_ADO	8	4	2	0
PF13632: Glycosyl transferase family group 2	8	4	3	0
PF08543: Phosphomethylpyrimidine kinase	8	3	4	1
PF01457: Leishmanolysin	8	0	2	7
PF01079: Hint module	8	9	0	0
PF14288: 1,3-beta-glucan synthase subunit FKS1, domain-1	8	2	1	0
PF00797: N-acetyltransferase	8	0	4	1
PF17004: Putative TPR-like repeat	8	1	0	1
PF02902: Ulp1 protease family, C-terminal catalytic domain	8	5	4	1
PF13520: Amino acid permease	8	4	4	7
PF03803: Scramblase	8	2	5	2
PF00298: Ribosomal protein L11, RNA binding domain	8	5	2	0
PF06241: Castor and Pollux, part of voltage-gated ion channel	8	3	1	2
PF00996: GDP dissociation inhibitor	8	3	2	0
PF01747: ATP-sulfurylase	8	4	3	1
PF10417: C-terminal domain of 1-Cys peroxiredoxin	8	6	1	3
PF00366: Ribosomal protein S17	8	7	3	0
PF01043: SecA preprotein cross-linking domain	8	2	3	0
PF01063: Amino-transferase class IV	8	7	9	2
PF01417: ENTH domain	8	17	2	3
PF01269: Fibrillarin	8	2	1	1
PF07478: D-ala D-ala ligase C-terminus	8	0	0	0
PF03071: GNT-I family	8	7	1	2
PF03810: Importin-beta N-terminal domain	8	5	7	1
PF01287: Eukaryotic elongation factor 5A hypusine, DNA-binding OB fold	8	11	1	0
PF01566: Natural resistance-associated macrophage protein	8	3	1	0
PF03629: Carbohydrate esterase, sialic acid-specific acetylesterase	8	0	5	0
PF02913: FAD linked oxidases, C-terminal domain	8	4	2	0
PF08409: Domain of unknown function (DUF1736)	8	13	2	0
PF16908: Vacuolar sorting-associated protein 13, N-terminal	8	6	3	1
PF03721: UDP-glucose/GDP-mannose dehydrogenase family, NAD binding domain	8	1	1	1
PF13474: SnoaL-like domain	8	4	5	1
PF00658: Poly-adenylate binding protein, unique domain	8	10	2	0
PF02317: NAD/NADP octopine/nopaline dehydrogenase, alpha-helical domain	8	0	2	0
PF00096: Zinc finger, C2H2 type	8	4	0	1
PF16197: Ketoacyl-synthetase C-terminal extension	8	4	0	0
PF00288: GHMP kinases N terminal domain	8	3	6	4
PF13854: Kelch motif	8	6	4	1
PF01230: HIT domain	8	3	4	1
PF00276: Ribosomal protein L23	8	6	2	0
PF01068: ATP dependent DNA ligase domain	8	3	6	1
PF08492: SRP72 RNA-binding domain	8	1	0	1
PF00463: Isocitrate lyase family	8	31	4	0
PF14008: Iron/zinc purple acid phosphatase-like protein C	8	2	10	2
PF10184: Uncharacterized conserved protein (DUF2358)	8	7	9	4
PF00657: GDSL-like Lipase/Acylhydrolase	8	0	0	1
PF00928: Adaptor complexes medium subunit family	8	12	5	2
PF03450: CO dehydrogenase flavoprotein C-terminal domain	8	2	1	0
PF06814: Lung seven transmembrane receptor	8	13	3	2
PF01351: Ribonuclease HII	8	3	3	2
PF00413: Matrixin	7	0	0	1
PF00235: Profilin	7	7	0	0
PF05000: RNA polymerase Rpb1, domain 4	7	5	4	1
PF02777: Iron/manganese superoxide dismutases, C-terminal domain	7	3	3	1
PF03364: Polyketide cyclase / dehydrase and lipid transport	7	6	3	1
PF13872: P-loop containing NTP hydrolase pore-1	7	2	1	0
PF02507: Photosystem I reaction centre subunit III	7	19	2	0
PF00163: Ribosomal protein S4/S9 N-terminal domain	7	4	3	0
PF00590: Tetrapyrrole (Corrin/Porphyrin) Methylases	7	7	3	2
PF13301: Protein of unknown function (DUF4079)	7	3	1	1
PF01588: Putative tRNA binding domain	7	4	10	3
PF10371: Domain of unknown function	7	2	0	1
PF03939: Ribosomal protein L23, N-terminal domain	7	5	1	0
PF00164: Ribosomal protein S12/S23	7	16	3	1
PF01071: Phosphoribosylglycinamide synthetase, ATP-grasp (A) domain	7	7	2	0
PF02099: Josephin	7	3	1	0
PF00984: UDP-glucose/GDP-mannose dehydrogenase family, central domain	7	1	1	1
PF00784: MyTH4 domain	7	2	0	1
PF01073: 3-beta hydroxysteroid dehydrogenase/isomerase family	7	4	5	1
PF03266: NTPase	7	2	0	0
PF00925: GTP cyclohydrolase II	7	12	2	0
PF09011: HMG-box domain	7	12	4	2
PF00670: S-adenosyl-L-homocysteine hydrolase, NAD binding domain	7	34	1	1
PF00637: Region in Clathrin and VPS	7	2	2	2
PF07883: Cupin domain	7	0	0	0
PF08645: Polynucleotide kinase 3 phosphatase	7	1	2	1
PF13350: Tyrosine phosphatase family	7	3	5	0
PF10403: Rad4 beta-hairpin domain 1	7	1	1	0
PF00352: Transcription factor TFIID (or TATA-binding protein, TBP)	7	1	4	1
PF00891: O-methyltransferase	7	1	0	1
PF03781: Sulfatase-modifying factor enzyme 1	7	7	2	0
PF13174: Tetratricopeptide repeat	7	0	0	0
PF05726: Pirin C-terminal cupin domain	7	4	4	1
PF00428: 60s Acidic ribosomal protein	7	24	2	0
PF02843: Phosphoribosylglycinamide synthetase, C domain	7	5	1	0
PF09229: Activator of Hsp90 ATPase, N-terminal	7	7	2	1
PF01558: Pyruvate ferredoxin/flavodoxin oxidoreductase	7	2	0	1
PF00119: ATP synthase A chain	7	16	1	0
PF14749: Acyl-coenzyme A oxidase N-terminal	7	1	1	0
PF00264: Common central domain of tyrosinase	7	4	2	1
PF08534: Redoxin	7	6	2	0
PF10142: PhoPQ-activated pathogenicity-related protein	7	3	0	0
PF14792: DNA polymerase beta palm	7	2	2	0
PF02666: Phosphatidylserine decarboxylase	7	1	1	1
PF01346: Domain amino terminal to FKBP-type peptidyl-prolyl isomerase	7	12	2	1
PF03152: Ubiquitin fusion degradation protein UFD1	7	3	3	2
PF13599: Pentapeptide repeats (9 copies)	7	5	1	0
PF00725: 3-hydroxyacyl-CoA dehydrogenase, C-terminal domain	7	5	6	2
PF02608: ABC transporter substrate-binding protein PnrA-like	7	27	0	0
PF00249: Myb-like DNA-binding domain	7	4	22	25
PF17147: Pyruvate:ferredoxin oxidoreductase core domain II	7	2	0	1
PF04815: Sec23/Sec24 helical domain	7	5	5	1
PF06080: Protein of unknown function (DUF938)	7	2	1	0
PF05276: SH3 domain-binding protein 5 (SH3BP5)	7	3	0	0
PF08389: Exportin 1-like protein	7	6	4	1
PF01168: Alanine racemase, N-terminal domain	7	3	4	2
PF05147: Lanthionine synthetase C-like protein	7	8	4	0
PF01613: Flavin reductase like domain	7	1	3	3
PF01142: tRNA pseudouridine synthase D (TruD)	7	6	1	0
PF01030: Receptor L domain	7	0	0	0
PF02889: Sec63 Brl domain	7	7	3	0
PF10584: Proteasome subunit A N-terminal signature	7	8	9	3
PF00635: MSP (Major sperm protein) domain	7	4	1	0
PF08501: Shikimate dehydrogenase substrate binding domain	7	0	1	0
PF13896: Glycosyl-transferase for dystroglycan	7	5	31	2
PF16158: Ig-like domain from next to BRCA1 gene	7	2	0	0
PF07202: T-complex protein 10 C-terminus	7	1	0	0
PF06602: Myotubularin-like phosphatase domain	7	3	1	0
PF02028: BCCT, betaine/carnitine/choline family transporter	7	0	6	2
PF02204: Vacuolar sorting protein 9 (VPS9) domain	7	2	3	0
PF14495: Cytochrome c-550 domain	7	18	1	0
PF01855: Pyruvate flavodoxin/ferredoxin oxidoreductase, thiamine diP-bdg	7	2	0	1
PF01433: Peptidase family M1 domain	7	11	6	3
PF01918: Alba	7	12	2	0
PF10391: Fingers domain of DNA polymerase lambda	7	4	1	0
PF13868: Trichohyalin-plectin-homology domain	7	8	0	4
PF00081: Iron/manganese superoxide dismutases, alpha-hairpin domain	7	3	3	1
PF01778: Ribosomal L28e protein family	7	5	2	1
PF02737: 3-hydroxyacyl-CoA dehydrogenase, NAD binding domain	7	5	7	2
PF02776: Thiamine pyrophosphate enzyme, N-terminal TPP binding domain	7	2	2	1
PF13898: Domain of unknown function (DUF4205)	7	2	1	1
PF02636: Putative S-adenosyl-L-methionine-dependent methyltransferase	7	2	2	1
PF03720: UDP-glucose/GDP-mannose dehydrogenase family, UDP binding domain	7	1	1	1
PF16205: Ribosomal_S17 N-terminal	7	4	2	0
PF00411: Ribosomal protein S11	7	5	1	0
PF04983: RNA polymerase Rpb1, domain 3	7	6	4	1
PF01248: Ribosomal protein L7Ae/L30e/S12e/Gadd45 family	7	21	7	2
PF05153: Myo-inositol oxygenase	7	7	2	1
PF05879: Root hair defective 3 GTP-binding protein (RHD3)	7	1	0	0
PF14572: Phosphoribosyl synthetase-associated domain	7	3	3	0
PF00488: MutS domain V	7	4	9	2
PF01042: Endoribonuclease L-PSP	7	2	3	0
PF00318: Ribosomal protein S2	7	11	2	2
PF01428: AN1-like Zinc finger	7	8	0	3
PF01435: Peptidase family M48	7	4	4	0
PF08855: Domain of unknown function (DUF1825)	7	1	1	0
PF12804: MobA-like NTP transferase domain	7	1	0	0
PF01812: 5-formyltetrahydrofolate cyclo-ligase family	7	8	2	2
PF08802: Cytochrome B6-F complex Fe-S subunit	7	11	1	0
PF10469: AKAP7 2'5' RNA ligase-like domain	7	1	0	0
PF13884: Chaperone of endosialidase	7	12	0	2
PF03476: MOSC N-terminal beta barrel domain	7	4	2	0
PF00586: AIR synthase related protein, N-terminal domain	7	6	2	1
PF05406: WGR domain	7	10	1	0
PF12717: non-SMC mitotic condensation complex subunit 1	7	1	4	1
PF04997: RNA polymerase Rpb1, domain 1	7	4	4	1
PF14752: Retinol binding protein receptor	7	2	0	0
PF00478: IMP dehydrogenase / GMP reductase domain	7	12	1	1
PF04675: DNA ligase N terminus	7	4	5	2
PF13245: AAA domain	7	4	0	1
PF01746: tRNA (Guanine-1)-methyltransferase	7	2	2	2
PF12710: haloacid dehalogenase-like hydrolase	7	2	1	1
PF14588: YjgF/chorismate_mutase-like, putative endoribonuclease	7	2	1	0
PF06058: Dcp1-like decapping family	7	1	1	0
PF04030: D-arabinono-1,4-lactone oxidase	7	1	6	0
PF02531: PsaD	7	24	1	0
PF03819: MazG nucleotide pyrophosphohydrolase domain	7	1	1	0
PF00773: RNB domain	7	5	12	1
PF01571: Aminomethyltransferase folate-binding domain	7	8	6	1
PF09511: RNA ligase	7	2	0	0
PF07500: Transcription factor S-II (TFIIS), central domain	7	8	2	1
PF08148: DSHCT (NUC185) domain	7	7	5	0
PF02847: MA3 domain	7	4	8	1
PF01151: GNS1/SUR4 family	7	12	11	1
PF00430: ATP synthase B/B' CF(0)	7	10	1	1
PF14716: Helix-hairpin-helix domain	7	2	1	1
PF10282: Lactonase, 7-bladed beta-propeller	7	10	2	0
PF02877: Poly(ADP-ribose) polymerase, regulatory domain	7	6	1	0
PF08541: 3-Oxoacyl-[acyl-carrier-protein (ACP)] synthase III C terminal	7	4	1	0
PF00382: Transcription factor TFIIB repeat	7	1	2	0
PF04916: Phospholipase B	7	7	0	0
PF13661: 2OG-Fe(II) oxygenase superfamily	7	7	1	1
PF00282: Pyridoxal-dependent decarboxylase conserved domain	7	0	3	2
PF12076: WAX2 C-terminal domain	6	0	1	0
PF05705: Eukaryotic protein of unknown function (DUF829)	6	2	5	0
PF10277: Frag1/DRAM/Sfk1 family	6	2	0	0
PF05746: DALR anticodon binding domain	6	1	2	0
PF00467: KOW motif	6	8	2	1
PF03088: Strictosidine synthase	6	0	0	0
PF01770: Reduced folate carrier	6	1	0	0
PF02844: Phosphoribosylglycinamide synthetase, N domain	6	5	1	0
PF14520: Helix-hairpin-helix domain	6	2	0	0
PF03404: Mo-co oxidoreductase dimerisation domain	6	5	3	1
PF06701: Mib_herc2	6	9	0	0
PF04130: Spc97 / Spc98 family	6	5	5	1
PF13802: Galactose mutarotase-like	6	0	1	0
PF16313: Met-zincin	6	3	0	0
PF01808: AICARFT/IMPCHase bienzyme	6	8	1	0
PF08784: Replication protein A C terminal	6	0	1	0
PF04042: DNA polymerase alpha/epsilon subunit B	6	1	3	0
PF09361: Phasin protein	6	0	0	0
PF01025: GrpE	6	12	3	0
PF01875: Memo-like protein	6	3	1	1
PF06733: DEAD_2	6	4	3	2
PF03602: Conserved hypothetical protein 95	6	0	1	0
PF01717: Cobalamin-independent synthase, Catalytic domain	6	0	2	1
PF13548: Domain of unknown function (DUF4126)	6	0	0	0
PF00132: Bacterial transferase hexapeptide (six repeats)	6	5	12	1
PF17168: Domain of unknown function (DUF5127)	6	1	0	0
PF08063: PADR1 (NUC008) domain	6	5	1	0
PF01471: Putative peptidoglycan binding domain	6	0	0	1
PF00102: Protein-tyrosine phosphatase	6	4	0	3
PF01480: PWI domain	6	5	2	1
PF12247: Temperature dependent protein affecting M2 dsRNA replication	6	2	0	0
PF02690: Na+/Pi-cotransporter	6	36	28	0
PF03522: Solute carrier family 12	6	0	0	0
PF13604: AAA domain	6	4	0	1
PF13877: Potential Monad-binding region of RPAP3	6	3	0	1
PF13733: N-terminal region of glycosyl transferase group 7	6	2	2	0
PF08264: Anticodon-binding domain of tRNA	6	4	7	3
PF03328: HpcH/HpaI aldolase/citrate lyase family	6	13	2	1
PF03464: eRF1 domain 2	6	3	3	1
PF14216: Domain of unknown function (DUF4326)	6	6	0	0
PF16916: Dimerisation domain of Zinc Transporter	6	3	1	1
PF14492: Elongation Factor G, domain II	6	14	4	4
PF02005: N2,N2-dimethylguanosine tRNA methyltransferase	6	1	2	1
PF06565: DUF1126 PH-like domain	6	6	0	1
PF06965: Na+/H+ antiporter 1	6	2	0	0
PF02254: TrkA-N domain	6	6	3	1
PF10998: Protein of unknown function (DUF2838)	6	10	0	2
PF00310: Glutamine amidotransferases class-II	6	11	2	1
PF09734: RNA polymerase III transcription factor (TF)IIIC subunit	6	2	0	0
PF02894: Oxidoreductase family, C-terminal alpha/beta domain	6	4	3	0
PF00380: Ribosomal protein S9/S16	6	2	2	1
PF01201: Ribosomal protein S8e	6	15	2	2
PF01243: Pyridoxamine 5'-phosphate oxidase	6	2	2	0
PF02676: Methyltransferase TYW3	6	2	3	0
PF00389: D-isomer specific 2-hydroxyacid dehydrogenase, catalytic domain	6	26	7	4
PF00387: Phosphatidylinositol-specific phospholipase C, Y domain	6	2	6	1
PF00623: RNA polymerase Rpb1, domain 2	6	4	4	1
PF02845: CUE domain	6	3	1	2
PF01204: Trehalase	6	2	2	0
PF05185: PRMT5 arginine-N-methyltransferase	6	5	2	0
PF05028: Poly (ADP-ribose) glycohydrolase (PARG)	6	6	0	0
PF03949: Malic enzyme, NAD binding domain	6	13	1	0
PF00057: Low-density lipoprotein receptor domain class A	6	0	0	0
PF00750: tRNA synthetases class I (R)	6	1	2	0
PF13815: Iguana/Dzip1-like DAZ-interacting protein N-terminal	6	1	0	1
PF10475: Vacuolar-sorting protein 54, of GARP complex	6	4	0	0
PF10557: Cullin protein neddylation domain	6	8	3	0
PF14606: GDSL-like Lipase/Acylhydrolase family	6	0	0	0
PF02544: 3-oxo-5-alpha-steroid 4-dehydrogenase	6	0	1	2
PF02661: Fic/DOC family	6	0	0	0
PF03835: Rad4 transglutaminase-like domain	6	1	1	0
PF17125: N-terminal domain of 16S rRNA methyltransferase RsmF	6	2	1	0
PF01756: Acyl-CoA oxidase	6	1	0	1
PF08450: SMP-30/Gluconolaconase/LRE-like region	6	3	0	2
PF16114: ATP citrate lyase citrate-binding	6	24	0	0
PF08442: ATP-grasp domain	6	28	1	1
PF00408: Phosphoglucomutase/phosphomannomutase, C-terminal domain	6	2	3	0
PF13306: Leucine rich repeats (6 copies)	6	0	661	0
PF01000: RNA polymerase Rpb3/RpoA insert domain	6	1	2	2
PF02837: Glycosyl hydrolases family 2, sugar binding domain	6	3	2	0
PF07676: WD40-like Beta Propeller Repeat	6	1	0	0
PF01221: Dynein light chain type 1	6	7	1	0
PF03227: Gamma interferon inducible lysosomal thiol reductase (GILT)	6	4	1	1
PF06990: Galactose-3-O-sulfotransferase	6	43	0	1
PF12838: 4Fe-4S dicluster domain	6	3	1	2
PF06294: CH-like domain in sperm protein	6	13	0	2
PF16906: Ribosomal proteins L26 eukaryotic, L24P archaeal	6	11	1	1
PF16016: Domain of unknown function (DUF4782)	6	4	4	3
PF08495: FIST N domain	6	2	3	0
PF00189: Ribosomal protein S3, C-terminal domain	6	3	1	1
PF12029: Domain of unknown function (DUF3516)	6	1	0	0
PF12689: Acid Phosphatase	6	8	5	2
PF03807: NADP oxidoreductase coenzyme F420-dependent	6	4	10	1
PF09280: XPC-binding domain	6	2	1	1
PF02696: Uncharacterized ACR, YdiU/UPF0061 family	6	3	1	1
PF14845: beta-acetyl hexosaminidase like	6	2	1	0
PF16884: N-terminal domain of oxidoreductase	6	2	1	1
PF00348: Polyprenyl synthetase	6	4	8	2
PF04898: Glutamate synthase central domain	6	10	2	1
PF10609: NUBPL iron-transfer P-loop NTPase	6	5	4	2
PF01210: NAD-dependent glycerol-3-phosphate dehydrogenase N-terminus	6	2	3	1
PF01871: AMMECR1	6	0	1	1
PF03226: Yippee zinc-binding/DNA-binding /Mis18, centromere assembly	6	0	3	1
PF03485: Arginyl tRNA synthetase N terminal domain	6	1	2	0
PF00982: Glycosyltransferase family 20	6	10	2	2
PF07819: PGAP1-like protein	6	2	5	0
PF14737: Domain of unknown function (DUF4470)	6	2	0	2
PF05057: Putative serine esterase (DUF676)	6	6	2	2
PF02874: ATP synthase alpha/beta family, beta-barrel domain	6	18	6	3
PF00596: Class II Aldolase and Adducin N-terminal domain	6	1	5	1
PF10503: Esterase PHB depolymerase	6	2	3	0
PF01551: Peptidase family M23	6	0	1	0
PF05206: Methyltransferase TRM13	6	3	2	0
PF06027: Solute carrier family 35	6	0	3	0
PF12246: Temperature dependent protein affecting M2 dsRNA replication	6	4	0	0
PF14023: Protein of unknown function (DUF4239)	6	4	6	0
PF14587: O-Glycosyl hydrolase family 30	6	0	0	0
PF09612: Bacterial protein of unknown function (HtrL_YibB)	6	0	2	0
PF01733: Nucleoside transporter	6	1	0	1
PF01849: NAC domain	6	10	4	2
PF00704: Glycosyl hydrolases family 18	6	1	3	1
PF01171: PP-loop family	6	3	6	0
PF02782: FGGY family of carbohydrate kinases, C-terminal domain	6	3	9	1
PF05336: L-rhamnose mutarotase	6	0	0	0
PF04145: Ctr copper transporter family	6	1	3	0
PF08271: TFIIB zinc-binding	6	1	2	0
PF05495: CHY zinc finger	6	1	9	1
PF01769: Divalent cation transporter	6	2	5	2
PF00343: Carbohydrate phosphorylase	6	4	0	3
PF16062: Domain of unknown function (DUF4804)	6	0	0	0
PF00574: Clp protease	6	4	9	0
PF03469: XH domain	6	0	0	0
PF01294: Ribosomal protein L13e	6	6	2	0
PF01007: Inward rectifier potassium channel	6	2	7	0
PF13911: AhpC/TSA antioxidant enzyme	5	0	2	0
PF13521: AAA domain	5	2	15	0
PF14108: Domain of unknown function (DUF4281)	5	0	1	1
PF01364: Peptidase family C25	5	0	0	0
PF06441: Epoxide hydrolase N terminus	5	0	0	0
PF00133: tRNA synthetases class I (I, L, M and V)	5	4	9	3
PF14996: Retinal Maintenance	5	3	0	1
PF04427: Brix domain	5	6	5	2
PF00390: Malic enzyme, N-terminal domain	5	6	1	1
PF02233: NAD(P) transhydrogenase beta subunit	5	2	5	4
PF04828: Glutathione-dependent formaldehyde-activating enzyme	5	3	3	1
PF13378: Enolase C-terminal domain-like	5	2	1	0
PF00731: AIR carboxylase	5	1	2	1
PF14655: Rab3 GTPase-activating protein regulatory subunit N-terminus	5	0	1	1
PF04664: Opioid growth factor receptor (OGFr) conserved region	5	0	0	0
PF01716: Manganese-stabilising protein / photosystem II polypeptide	5	31	1	1
PF03062: MBOAT, membrane-bound O-acyltransferase family	5	2	2	1
PF07942: N2227-like protein	5	4	2	0
PF13371: Tetratricopeptide repeat	5	0	0	1
PF01648: 4'-phosphopantetheinyl transferase superfamily	5	5	2	1
PF02732: ERCC4 domain	5	2	5	1
PF04399: Glutaredoxin 2, C terminal domain	5	4	1	0
PF04724: Glycosyltransferase family 17	5	5	0	0
PF06155: Protein of unknown function (DUF971)	5	3	1	0
PF03388: Legume-like lectin family	5	3	0	0
PF01645: Conserved region in glutamate synthase	5	11	3	2
PF05368: NmrA-like family	5	1	5	1
PF13238: AAA domain	5	3	0	0
PF16870: 2-oxoglutarate dehydrogenase C-terminal	5	2	1	1
PF03713: Domain of unknown function (DUF305)	5	5	3	1
PF05916: GINS complex protein	5	1	1	1
PF05891: AdoMet dependent proline di-methyltransferase	5	2	1	1
PF06738: Putative threonine/serine exporter	5	2	1	0
PF16880: N-terminal EH-domain containing protein	5	7	2	1
PF00831: Ribosomal L29 protein	5	2	1	1
PF03788: LrgA family	5	0	0	0
PF04616: Glycosyl hydrolases family 43	5	8	0	1
PF03074: Glutamate-cysteine ligase	5	3	1	0
PF09995: Uncharacterized protein conserved in bacteria (DUF2236)	5	0	1	1
PF00375: Sodium:dicarboxylate symporter family	5	0	11	4
PF08669: Glycine cleavage T-protein C-terminal barrel domain	5	7	3	1
PF01991: ATP synthase (E/31 kDa) subunit	5	6	1	1
PF04339: Peptidogalycan biosysnthesis/recognition	5	2	2	0
PF06824: Metal-independent alpha-mannosidase (GH125)	5	10	0	1
PF01343: Peptidase family S49	5	1	5	2
PF12999: Glucosidase II beta subunit-like	5	4	2	1
PF02729: Aspartate/ornithine carbamoyltransferase, carbamoyl-P binding domain	5	2	2	1
PF01163: RIO1 family	5	6	5	1
PF00919: Uncharacterized protein family UPF0004	5	2	4	4
PF00058: Low-density lipoprotein receptor repeat class B	5	0	0	0
PF09084: NMT1/THI5 like	5	0	1	6
PF04065: Not1 N-terminal domain, CCR4-Not complex component	5	10	1	1
PF07650: KH domain	5	3	4	2
PF13088: BNR repeat-like domain	5	15	0	23
PF07963: Prokaryotic N-terminal methylation motif	5	0	0	0
PF02580: D-Tyr-tRNA(Tyr) deacylase	5	3	1	0
PF17387: Glycosyl hydrolase family 59 central domain	5	0	0	0
PF04324: BFD-like [2Fe-2S] binding domain	5	3	2	0
PF02632: BioY family	5	0	1	0
PF01775: Ribosomal proteins 50S-L18Ae/60S-L20/60S-L18A	5	11	1	0
PF00533: BRCA1 C Terminus (BRCT) domain	5	14	8	2
PF07653: Variant SH3 domain	5	2	0	0
PF07944: Beta-L-arabinofuranosidase, GH127	5	2	0	0
PF04937: Protein of unknown function (DUF 659)	5	0	0	0
PF03178: CPSF A subunit region	5	1	3	3
PF13793: N-terminal domain of ribose phosphate pyrophosphokinase	5	4	3	1
PF13740: ACT domain	5	1	1	0
PF03009: Glycerophosphoryl diester phosphodiesterase family	5	1	3	2
PF04952: Succinylglutamate desuccinylase / Aspartoacylase family	5	1	2	0
PF01244: Membrane dipeptidase (Peptidase family M19)	5	0	0	0
PF01847: VHL beta domain	5	0	2	1
PF00370: FGGY family of carbohydrate kinases, N-terminal domain	5	2	9	1
PF02514: CobN/Magnesium Chelatase	5	3	1	1
PF13609: Gram-negative porin	5	0	0	0
PF02176: TRAF-type zinc finger	5	0	0	0
PF02784: Pyridoxal-dependent decarboxylase, pyridoxal binding domain	5	4	5	3
PF05056: Protein of unknown function (DUF674)	5	0	0	0
PF05191: Adenylate kinase, active site lid	5	4	3	0
PF13863: Domain of unknown function (DUF4200)	5	5	0	4
PF13012: Maintenance of mitochondrial structure and function	5	5	3	1
PF09773: Meckelin (Transmembrane protein 67)	5	0	0	0
PF11017: Protein of unknown function (DUF2855)	5	1	0	0
PF02170: PAZ domain	5	2	0	2
PF01182: Glucosamine-6-phosphate isomerases/6-phosphogluconolactonase	5	3	1	0
PF02171: Piwi domain	5	2	1	1
PF16317: Glycosyl hydrolase family 99	5	5	10	0
PF00582: Universal stress protein family	5	1	0	7
PF02685: Glucokinase	5	2	1	0
PF01575: MaoC like domain	5	1	3	0
PF02148: Zn-finger in ubiquitin-hydrolases and other protein	5	3	5	3
PF06831: Formamidopyrimidine-DNA glycosylase H2TH domain	5	1	3	0
PF14311: Probable Zinc-ribbon domain	5	3	0	3
PF00476: DNA polymerase family A	5	3	1	0
PF03358: NADPH-dependent FMN reductase	5	8	5	1
PF00312: Ribosomal protein S15	5	7	5	1
PF07156: Prenylcysteine lyase	5	1	1	0
PF07741: Brf1-like TBP-binding domain	5	1	1	0
PF08190: pre-RNA processing PIH1/Nop17	5	6	0	2
PF00564: PB1 domain	5	5	3	3
PF02995: Protein of unknown function (DUF229)	5	0	0	0
PF16124: RecQ zinc-binding	5	10	4	1
PF03924: CHASE domain	5	0	5	1
PF12769: 4TM region of pyridine nucleotide transhydrogenase, mitoch	5	2	4	3
PF00676: Dehydrogenase E1 component	5	4	6	2
PF00255: Glutathione peroxidase	5	2	1	2
PF01193: RNA polymerase Rpb3/Rpb11 dimerisation domain	5	1	2	2
PF01138: 3' exoribonuclease family, domain 1	5	3	9	3
PF01293: Phosphoenolpyruvate carboxykinase	5	5	3	1
PF05048: Periplasmic copper-binding protein (NosD)	5	1	0	0
PF01126: Heme oxygenase	5	5	1	2
PF01496: V-type ATPase 116kDa subunit family	5	3	2	1
PF08031: Berberine and berberine like	5	0	1	0
PF14447: Prokaryotic RING finger family 4	5	2	2	0
PF07173: Glycine-rich domain-containing protein-like	5	2	1	0
PF05168: HEPN domain	5	1	0	1
PF02265: S1/P1 Nuclease	5	4	0	0
PF08242: Methyltransferase domain	5	4	2	0
PF03253: Urea transporter	5	0	2	0
PF04193: PQ loop repeat	5	15	2	1
PF00180: Isocitrate/isopropylmalate dehydrogenase	5	8	5	1
PF01619: Proline dehydrogenase	5	1	1	1
PF07386: Protein of unknown function (DUF1499)	5	6	5	1
PF14528: LAGLIDADG-like domain	5	0	0	0
PF03572: Peptidase family S41	5	2	7	4
PF05254: Uncharacterised protein family (UPF0203)	5	0	0	0
PF04146: YT521-B-like domain	5	6	2	0
PF03465: eRF1 domain 3	5	6	3	1
PF01128: 2-C-methyl-D-erythritol 4-phosphate cytidylyltransferase	5	1	1	0
PF09192: Actin-fragmin kinase, catalytic	5	4	0	0
PF02141: DENN (AEX-3) domain	5	0	7	0
PF14623: Hint-domain	5	1	1	1
PF04187: Haem-binding uptake, Tiki superfamily, ChaN	5	1	2	0
PF14570: RING/Ubox like zinc-binding domain	5	1	1	0
PF02883: Adaptin C-terminal domain	5	4	1	0
PF09949: Uncharacterized conserved protein (DUF2183)	5	4	3	0
PF01019: Gamma-glutamyltranspeptidase	5	1	5	0
PF13883: Pyridoxamine 5'-phosphate oxidase	5	7	4	1
PF02419: PsbL protein	5	9	0	0
PF02545: Maf-like protein	5	3	4	2
PF05602: Cleft lip and palate transmembrane protein 1 (CLPTM1)	5	3	4	2
PF02605: Photosystem I reaction centre subunit XI	5	27	1	0
PF01105: emp24/gp25L/p24 family/GOLD	5	5	8	1
PF06859: Bicoid-interacting protein 3 (Bin3)	5	8	0	1
PF03917: Eukaryotic glutathione synthase, ATP binding domain	5	1	1	1
PF00001: 7 transmembrane receptor (rhodopsin family)	5	2	7	0
PF01031: Dynamin central region	5	2	5	1
PF01904: Protein of unknown function DUF72	5	5	0	1
PF00456: Transketolase, thiamine diphosphate binding domain	5	22	6	1
PF09799: Predicted membrane protein	5	4	0	0
PF13191: AAA ATPase domain	5	0	102	6
PF05127: Helicase	5	10	1	0
PF07808: RED-like protein N-terminal region	5	1	0	1
PF13675: Type IV pili methyl-accepting chemotaxis transducer N-term	5	0	0	0
PF01137: RNA 3'-terminal phosphate cyclase	5	7	2	1
PF07928: Vps54-like protein	5	1	1	1
PF07646: Kelch motif	5	3	0	1
PF02705: K+ potassium transporter	5	0	0	0
PF01373: Glycosyl hydrolase family 14	5	0	0	2
PF07980: SusD family	5	0	0	0
PF14995: Transmembrane protein	5	1	0	0
PF03901: Alg9-like mannosyltransferase family	4	2	7	1
PF14684: Tricorn protease C1 domain	4	1	3	0
PF03297: S25 ribosomal protein	4	11	1	0
PF15902: Sortilin, neurotensin receptor 3,	4	2	0	1
PF04371: Porphyromonas-type peptidyl-arginine deiminase	4	0	1	1
PF00995: Sec1 family	4	10	5	3
PF02525: Flavodoxin-like fold	4	1	0	0
PF05605: Drought induced 19 protein (Di19), zinc-binding	4	4	0	0
PF07712: Stress up-regulated Nod 19	4	4	1	0
PF14938: Soluble NSF attachment protein, SNAP	4	1	3	2
PF02941: Ferredoxin thioredoxin reductase variable alpha chain	4	1	0	0
PF04153: NOT2 / NOT3 / NOT5 family	4	6	5	0
PF01927: Mut7-C RNAse domain	4	3	1	1
PF04727: ELMO/CED-12 family	4	8	1	1
PF00205: Thiamine pyrophosphate enzyme, central domain	4	1	1	2
PF13871: C-terminal domain on Strawberry notch homologue	4	3	4	0
PF05670: Domain of unknown function (DUF814)	4	6	6	1
PF01536: Adenosylmethionine decarboxylase	4	0	2	1
PF10559: Plug domain of Sec61p	4	0	1	1
PF13431: Tetratricopeptide repeat	4	2	0	0
PF04560: RNA polymerase Rpb2, domain 7	4	3	4	2
PF14551: MCM N-terminal domain	4	5	4	4
PF03842: Silicon transporter	4	0	16	0
PF13912: C2H2-type zinc finger	4	2	0	0
PF16211: C-terminus of histone H2A	4	3	5	1
PF02970: Tubulin binding cofactor A	4	1	0	1
PF05362: Lon protease (S16) C-terminal proteolytic domain	4	4	1	1
PF05192: MutS domain III	4	1	4	0
PF10615: Protein of unknown function (DUF2470)	4	2	2	1
PF00223: Photosystem I psaA/psaB protein	4	1	2	1
PF13207: AAA domain	4	0	0	0
PF03725: 3' exoribonuclease family, domain 2	4	1	2	1
PF04542: Sigma-70 region 2	4	0	8	1
PF05345: Putative Ig domain	4	13	0	0
PF03447: Homoserine dehydrogenase, NAD binding domain	4	2	4	1
PF10224: Predicted coiled-coil protein (DUF2205)	4	0	0	0
PF00860: Permease family	4	44	5	3
PF13240: zinc-ribbon domain	4	2	0	0
PF00330: Aconitase family (aconitate hydratase)	4	4	2	2
PF13838: Clathrin-H-link	4	1	1	0
PF00834: Ribulose-phosphate 3 epimerase family	4	3	5	1
PF03795: YCII-related domain	4	0	2	0
PF02655: ATP-grasp domain	4	6	0	0
PF16200: C-terminal region of band_7	4	1	1	1
PF14825: Domain of unknown function (DUF4483)	4	2	0	0
PF16183: Kinesin-associated	4	1	0	0
PF01493: GXGXG motif	4	11	2	0
PF16770: Regulator of Ty1 transposition protein 107 BRCT domain	4	0	0	1
PF05699: hAT family C-terminal dimerisation region	4	0	0	3
PF01202: Shikimate kinase	4	1	1	1
PF11698: V-ATPase subunit H	4	1	2	1
PF10996: Beta-Casp domain	4	4	3	1
PF00290: Tryptophan synthase alpha chain	4	1	1	1
PF08583: Cytochrome c oxidase biogenesis protein Cmc1 like	4	1	2	0
PF07479: NAD-dependent glycerol-3-phosphate dehydrogenase C-terminus	4	2	3	1
PF01333: Apocytochrome F, C-terminal	4	15	1	0
PF07366: SnoaL-like polyketide cyclase	4	0	1	2
PF04818: RNA polymerase II-binding domain.	4	6	3	1
PF08777: RNA binding motif	4	2	2	0
PF02929: Beta galactosidase small chain	4	3	0	0
PF02403: Seryl-tRNA synthetase N-terminal domain	4	6	2	1
PF15901: Sortilin, neurotensin receptor 3, C-terminal	4	2	0	1
PF09180: Prolyl-tRNA synthetase, C-terminal	4	3	2	1
PF02678: Pirin	4	13	5	3
PF03124: EXS family	4	4	7	1
PF00829: Ribosomal prokaryotic L21 protein	4	2	1	0
PF00742: Homoserine dehydrogenase	4	0	5	1
PF11927: Protein of unknown function (DUF3445)	4	1	0	1
PF10509: Galactokinase galactose-binding signature	4	1	1	1
PF11799: impB/mucB/samB family C-terminal domain	4	8	5	2
PF14560: Ubiquitin-like domain	4	1	1	1
PF00549: CoA-ligase	4	29	2	3
PF02138: Beige/BEACH domain	4	2	3	1
PF05729: NACHT domain	4	7	1	0
PF01008: Initiation factor 2 subunit family	4	1	4	3
PF00625: Guanylate kinase	4	5	3	6
PF10699: Male gamete fusion factor	4	2	0	0
PF01846: FF domain	4	2	2	1
PF07145: Ataxin-2 C-terminal region	4	2	0	1
PF13468: Glyoxalase-like domain	4	0	2	0
PF00241: Cofilin/tropomyosin-type actin-binding protein	4	12	1	0
PF00208: Glutamate/Leucine/Phenylalanine/Valine dehydrogenase	4	1	3	2
PF08592: Domain of unknown function (DUF1772)	4	0	0	0
PF16661: Metallo-beta-lactamase superfamily domain	4	4	3	1
PF13937: Domain of unknown function (DUF4212)	4	0	0	0
PF13716: Divergent CRAL/TRIO domain	4	4	0	2
PF12850: Calcineurin-like phosphoesterase superfamily domain	4	1	1	1
PF00281: Ribosomal protein L5	4	8	1	1
PF08519: Replication factor RFC1 C terminal domain	4	3	1	1
PF06068: TIP49 C-terminus	4	1	3	2
PF03275: UDP-galactopyranose mutase	4	2	4	0
PF16656: Purple acid Phosphatase, N-terminal domain	4	0	8	4
PF00198: 2-oxoacid dehydrogenases acyltransferase (catalytic domain)	4	11	6	4
PF00665: Integrase core domain	4	7	2	1
PF13380: CoA binding domain	4	14	1	0
PF08937: MTH538 TIR-like domain (DUF1863)	4	0	0	0
PF13839: GDSL/SGNH-like Acyl-Esterase family found in Pmr5 and Cas1p	4	0	5	2
PF12436: ICP0-binding domain of Ubiquitin-specific protease 7	4	0	0	1
PF04928: Poly(A) polymerase central domain	4	4	2	1
PF13416: Bacterial extracellular solute-binding protein	4	0	0	0
PF04137: Endoplasmic Reticulum Oxidoreductin 1 (ERO1)	4	2	2	1
PF03224: V-ATPase subunit H	4	1	2	1
PF03399: SAC3/GANP family	4	3	4	2
PF06888: Putative Phosphatase	4	2	0	2
PF13774: Regulated-SNARE-like domain	4	3	9	3
PF12861: Anaphase-promoting complex subunit 11 RING-H2 finger	4	0	2	0
PF08069: Ribosomal S13/S15 N-terminal domain	4	9	2	0
PF00562: RNA polymerase Rpb2, domain 6	4	3	4	2
PF08448: PAS fold	4	0	0	1
PF08843: Nucleotidyl transferase AbiEii toxin, Type IV TA system	4	0	0	0
PF03950: tRNA synthetases class I (E and Q), anti-codon binding domain	4	3	2	1
PF11947: Protein of unknown function (DUF3464)	4	1	1	1
PF05542: Protein of unknown function (DUF760)	4	1	2	1
PF09764: N-terminal glutamine amidase	4	1	1	1
PF02879: Phosphoglucomutase/phosphomannomutase, alpha/beta/alpha domain II	4	3	6	1
PF16403: Domain of unknown function (DUF5011)	4	0	0	0
PF00425: chorismate binding enzyme	4	3	3	2
PF04140: Isoprenylcysteine carboxyl methyltransferase (ICMT) family	4	2	2	0
PF03881: Fructosamine kinase	4	4	4	0
PF03314: Protein of unknown function, DUF273	4	0	0	2
PF06237: Protein of unknown function (DUF1011)	4	0	0	0
PF01111: Cyclin-dependent kinase regulatory subunit	4	0	0	1
PF13437: HlyD family secretion protein	4	0	0	0
PF02823: ATP synthase, Delta/Epsilon chain, beta-sandwich domain	4	9	1	0
PF12171: Zinc-finger double-stranded RNA-binding	4	2	0	2
PF05544: Proline racemase	4	1	1	0
PF02136: Nuclear transport factor 2 (NTF2) domain	4	4	2	1
PF08454: RyR and IP3R Homology associated	4	0	0	0
PF10421: 2'-5'-oligoadenylate synthetase 1, domain 2, C-terminus	4	2	0	0
PF01180: Dihydroorotate dehydrogenase	4	2	2	2
PF02926: THUMP domain	4	1	1	1
PF07343: Protein of unknown function (DUF1475)	4	1	0	1
PF01256: Carbohydrate kinase	4	5	2	0
PF03179: Vacuolar (H+)-ATPase G subunit	4	1	1	0
PF14421: A distinct subfamily of CDD/CDA-like deaminases	4	0	1	0
PF03486: HI0933-like protein	4	1	2	0
PF07522: DNA repair metallo-beta-lactamase	4	1	1	1
PF03736: EPTP domain	4	0	0	0
PF13844: Glycosyl transferase family 41	4	10	2	1
PF03256: Anaphase-promoting complex, subunit 10 (APC10)	4	0	1	0
PF04791: LMBR1-like membrane protein	4	0	1	1
PF02020: eIF4-gamma/eIF5/eIF2-epsilon	4	8	3	1
PF00497: Bacterial extracellular solute-binding proteins, family 3	4	4	1	5
PF14374: 60S ribosomal protein L4 C-terminal domain	4	6	2	1
PF07162: Ciliary basal body-associated, B9 protein	4	8	0	4
PF00749: tRNA synthetases class I (E and Q), catalytic domain	4	5	6	1
PF10159: Kinase phosphorylation protein	4	2	0	1
PF00886: Ribosomal protein S16	4	2	1	1
PF09607: Brinker DNA-binding domain	4	0	0	0
PF04565: RNA polymerase Rpb2, domain 3	4	3	3	2
PF02383: SacI homology domain	4	1	5	1
PF02410: Ribosomal silencing factor during starvation	4	1	4	1
PF12928: tRNA-splicing endonuclease subunit sen54 N-term	4	0	0	0
PF12465: Proteasome beta subunits C terminal	4	0	0	0
PF03637: Mob1/phocein family	4	6	2	0
PF16367: RNA recognition motif	4	4	0	0
PF02602: Uroporphyrinogen-III synthase HemD	4	1	1	0
PF00398: Ribosomal RNA adenine dimethylase	4	6	2	1
PF07821: Alpha-amylase C-terminal beta-sheet domain	4	3	0	1
PF08608: Wyosine base formation	4	2	1	0
PF01195: Peptidyl-tRNA hydrolase	4	4	0	1
PF13650: Aspartyl protease	4	1	5	1
PF03121: Herpesviridae UL52/UL70 DNA primase	4	0	0	0
PF02516: Oligosaccharyl transferase STT3 subunit	4	5	2	0
PF01078: Magnesium chelatase, subunit ChlI	4	5	2	1
PF00392: Bacterial regulatory proteins, gntR family	4	0	0	0
PF00216: Bacterial DNA-binding protein	4	6	2	0
PF13718: GNAT acetyltransferase 2	4	3	1	0
PF02187: Growth-Arrest-Specific Protein 2 Domain	4	0	0	0
PF09797: N-acetyltransferase B complex (NatB) non catalytic subunit	4	2	1	0
PF13367: Protease prsW family	4	10	2	0
PF00032: Cytochrome b(C-terminal)/b6/petD	4	13	1	0
PF01411: tRNA synthetases class II (A)	4	2	3	2
PF01259: SAICAR synthetase	4	5	1	1
PF01931: Protein of unknown function DUF84	4	1	1	0
PF05572: Pregnancy-associated plasma protein-A	4	0	0	0
PF04884: Vitamin B6 photo-protection and homoeostasis	4	10	8	1
PF03199: Eukaryotic glutathione synthase	4	1	1	1
PF07884: Vitamin K epoxide reductase family	4	1	2	1
PF04968: CHORD	4	3	2	0
PF01379: Porphobilinogen deaminase, dipyromethane cofactor binding domain	4	2	1	0
PF00182: Chitinase class I	4	0	0	0
PF14438: Ataxin 2 SM domain	4	7	1	1
PF08309: LVIVD repeat	4	0	0	0
PF10433: Mono-functional DNA-alkylating methyl methanesulfonate N-term	4	1	2	3
PF01214: Casein kinase II regulatory subunit	4	2	4	1
PF07722: Peptidase C26	4	1	0	0
PF13715: CarboxypepD_reg-like domain	4	0	0	0
PF04192: Utp21 specific WD40 associated putative domain	4	0	1	0
PF11916: Vacuolar protein 14 C-terminal Fig4p binding	4	2	2	0
PF14769: Flagellar C1a complex subunit C1a-32	4	2	0	1
PF16335: Domain of unknown function (DUF4965)	4	1	0	0
PF14945: Normal lung function maintenance, Low in Lung Cancer 1 protein	4	2	0	0
PF01633: Choline/ethanolamine kinase	4	2	3	1
PF16909: Vacuolar-sorting-associated 13 protein C-terminal	4	1	3	2
PF02457: DisA bacterial checkpoint controller nucleotide-binding	4	0	0	0
PF12783: Guanine nucleotide exchange factor in Golgi transport N-terminal	4	2	5	2
PF13894: C2H2-type zinc finger	4	3	0	0
PF12257: Vacuolar membrane-associated protein Iml1	4	1	1	0
PF00510: Cytochrome c oxidase subunit III	4	5	1	1
PF01394: Clathrin propeller repeat	4	1	1	0
PF00687: Ribosomal protein L1p/L10e family	4	11	3	0
PF08000: Bacterial PH domain	4	3	1	0
PF12265: Histone-binding protein RBBP4 or subunit C of CAF1 complex	4	2	1	1
PF02743: Cache domain	4	0	0	0
PF00011: Hsp20/alpha crystallin family	4	0	20	13
PF12773: Double zinc ribbon	4	1	0	0
PF01088: Ubiquitin carboxyl-terminal hydrolase, family 1	4	4	3	2
PF08496: Peptidase family S49 N-terminal	4	1	1	0
PF00195: Chalcone and stilbene synthases, N-terminal domain	4	0	0	0
PF00724: NADH:flavin oxidoreductase / NADH oxidase family	4	3	10	1
PF07080: Protein of unknown function (DUF1348)	4	0	0	0
PF12973: ChrR Cupin-like domain	4	0	2	1
PF03480: Bacterial extracellular solute-binding protein, family 7	4	1	0	0
PF14243: Domain of unknown function (DUF4343)	4	2	0	0
PF02724: CDC45-like protein	4	1	3	0
PF03102: NeuB family	4	3	0	0
PF06650: SHR-binding domain of vacuolar-sorting associated protein 13	4	2	4	1
PF06827: Zinc finger found in FPG and IleRS	4	1	0	0
PF06963: Ferroportin1 (FPN1)	4	1	2	1
PF04493: Endonuclease V	4	3	1	0
PF01597: Glycine cleavage H-protein	4	3	2	0
PF00166: Chaperonin 10 Kd subunit	4	2	4	3
PF03271: EB1-like C-terminal motif	4	4	0	1
PF05195: Aminopeptidase P, N-terminal domain	4	6	1	1
PF09758: Uncharacterised conserved protein	4	4	2	0
PF14322: Starch-binding associating with outer membrane	4	0	0	0
PF08447: PAS fold	4	0	1	0
PF03254: Xyloglucan fucosyltransferase	4	0	0	0
PF07221: N-acylglucosamine 2-epimerase (GlcNAc 2-epimerase)	4	1	0	0
PF01157: Ribosomal protein L21e	4	23	1	1
PF01345: Domain of unknown function DUF11	3	0	0	0
PF01987: Mitochondrial biogenesis AIM24	3	0	4	0
PF14388: Domain of unknown function (DUF4419)	3	0	0	0
PF05804: Kinesin-associated protein (KAP)	3	1	0	1
PF08557: Sphingolipid Delta4-desaturase (DES)	3	1	2	0
PF01409: tRNA synthetases class II core domain (F)	3	2	3	1
PF02746: Mandelate racemase / muconate lactonizing enzyme, N-terminal domain	3	1	1	0
PF01090: Ribosomal protein S19e	3	2	4	0
PF10561: Uncharacterised protein family UPF0565	3	0	0	0
PF00491: Arginase family	3	7	2	0
PF10442: FIST C domain	3	2	0	0
PF03332: Eukaryotic phosphomannomutase	3	0	1	1
PF13787: Protein of unknown function with HXXEE motif	3	1	0	1
PF00351: Biopterin-dependent aromatic amino acid hydroxylase	3	1	1	1
PF02586: SOS response associated peptidase (SRAP)	3	0	1	1
PF16897: C-terminal region of MMR_HSR1 domain	3	1	4	1
PF01963: TraB family	3	1	2	1
PF01487: Type I 3-dehydroquinase	3	1	1	0
PF00126: Bacterial regulatory helix-turn-helix protein, lysR family	3	0	1	0
PF08438: GTPase of unknown function C-terminal	3	0	0	1
PF12755: Vacuolar 14 Fab1-binding region	3	2	3	1
PF00613: Phosphoinositide 3-kinase family, accessory domain (PIK domain)	3	2	1	2
PF10111: Glycosyltransferase like family 2	3	0	0	0
PF16796: Microtubule binding	3	0	0	0
PF01798: snoRNA binding domain, fibrillarin	3	6	4	2
PF09350: Domain of unknown function (DUF1992)	3	3	0	1
PF00800: Prephenate dehydratase	3	1	1	1
PF06743: FAST kinase-like protein, subdomain 1	3	0	0	1
PF06741: LsmAD domain	3	2	1	1
PF14381: Ethylene-responsive protein kinase Le-CTR1	3	0	0	0
PF08709: Inositol 1,4,5-trisphosphate/ryanodine receptor	3	0	0	0
PF17284: Spermidine synthase tetramerisation domain	3	3	6	0
PF14599: Zinc-ribbon	3	1	8	1
PF03155: ALG6, ALG8 glycosyltransferase family	3	1	4	3
PF01192: RNA polymerase Rpb6	3	0	1	0
PF12752: SUZ domain	3	1	1	1
PF00251: Glycosyl hydrolases family 32 N-terminal domain	3	0	0	2
PF03561: Allantoicase repeat	3	0	2	0
PF00839: Cysteine rich repeat	3	4	0	5
PF10637: Oxoglutarate and iron-dependent oxygenase degradation C-term	3	2	1	1
PF10248: Myelodysplasia-myeloid leukemia factor 1-interacting protein	3	1	0	1
PF04695: Peroxisomal membrane anchor protein (Pex14p) conserved region	3	2	1	0
PF00394: Multicopper oxidase	3	0	0	1
PF16417: CCR4-NOT transcription complex subunit 1 TTP binding domain	3	1	1	1
PF08239: Bacterial SH3 domain	3	0	0	0
PF01743: Poly A polymerase head domain	3	2	4	1
PF00278: Pyridoxal-dependent decarboxylase, C-terminal sheet domain	3	3	4	3
PF01198: Ribosomal protein L31e	3	1	1	1
PF01035: 6-O-methylguanine DNA methyltransferase, DNA binding domain	3	5	0	0
PF00828: Ribosomal proteins 50S-L15, 50S-L18e, 60S-L27A	3	16	4	1
PF10300: Protein of unknown function (DUF3808)	3	3	0	0
PF01220: Dehydroquinase class II	3	1	0	0
PF02787: Carbamoyl-phosphate synthetase large chain, oligomerisation domain	3	2	1	0
PF07521: Zn-dependent metallo-hydrolase RNA specificity domain	3	3	1	2
PF03909: BSD domain	3	3	5	3
PF02911: Formyl transferase, C-terminal domain	3	1	1	1
PF01938: TRAM domain	3	1	2	3
PF01226: Formate/nitrite transporter	3	6	2	1
PF01253: Translation initiation factor SUI1	3	9	5	3
PF09445: RNA cap guanine-N2 methyltransferase	3	5	4	0
PF11731: Pathogenicity locus	3	0	0	0
PF15227: zinc finger of C3HC4-type, RING	3	0	2	0
PF04143: Sulphur transport	3	3	3	2
PF09036: Bcr-Abl oncoprotein oligomerisation domain	3	0	0	0
PF03986: Autophagocytosis associated protein (Atg3), N-terminal domain	3	4	2	0
PF13369: Transglutaminase-like superfamily	3	2	1	2
PF06452: Carbohydrate family 9 binding domain-like	3	1	2	1
PF00265: Thymidine kinase	3	0	0	1
PF07082: Protein of unknown function (DUF1350)	3	3	3	1
PF14204: Ribosomal L18 C-terminal region	3	8	1	1
PF08443: RimK-like ATP-grasp domain	3	0	0	0
PF14772: Sperm tail	3	2	0	1
PF04029: 2-phosphosulpholactate phosphatase	3	0	0	0
PF00570: HRDC domain	3	1	3	2
PF09859: Oxygenase, catalysing oxidative methylation of damaged DNA	3	2	0	0
PF03455: dDENN domain	3	0	4	0
PF05786: Condensin complex subunit 2	3	1	7	0
PF03595: Voltage-dependent anion channel	3	3	0	1
PF16353: Domain of unknown function(DUF4981)	3	1	0	0
PF12766: Pyridoxamine 5'-phosphate oxidase	3	1	1	0
PF10155: Uncharacterized conserved protein (DUF2363)	3	1	1	0
PF03198: Glucanosyltransferase	3	0	3	0
PF05990: Alpha/beta hydrolase of unknown function (DUF900)	3	6	0	1
PF02295: Adenosine deaminase z-alpha domain	3	2	0	0
PF00930: Dipeptidyl peptidase IV (DPP IV) N-terminal region	3	1	1	0
PF12330: Haspin like kinase domain	3	0	2	3
PF01242: 6-pyruvoyl tetrahydropterin synthase	3	4	2	0
PF00466: Ribosomal protein L10	3	9	3	1
PF02212: Dynamin GTPase effector domain	3	2	1	0
PF00186: Dihydrofolate reductase	3	1	2	0
PF01077: Nitrite and sulphite reductase 4Fe-4S domain	3	6	3	1
PF01184: GPR1/FUN34/yaaH family	3	2	0	1
PF01749: Importin beta binding domain	3	7	3	0
PF05198: Translation initiation factor IF-3, N-terminal domain	3	1	2	0
PF01786: Alternative oxidase	3	4	3	4
PF01643: Acyl-ACP thioesterase	3	0	0	0
PF02996: Prefoldin subunit	3	0	3	2
PF05148: Hypothetical methyltransferase	3	0	1	1
PF08276: PAN-like domain	3	0	0	0
PF11958: Domain of unknown function (DUF3472)	3	3	0	0
PF01121: Dephospho-CoA kinase	3	1	2	1
PF08772: Nin one binding (NOB1) Zn-ribbon like	3	1	3	1
PF06951: Group XII secretory phospholipase A2 precursor (PLA2G12)	3	4	0	0
PF06090: Inositol-pentakisphosphate 2-kinase	3	2	1	0
PF14446: Prokaryotic RING finger family 1	3	0	0	0
PF06201: PITH domain	3	2	5	0
PF07766: LETM1-like protein	3	2	3	1
PF02581: Thiamine monophosphate synthase	3	0	2	1
PF09127: Leukotriene A4 hydrolase, C-terminal	3	6	2	0
PF07985: SRR1	3	1	0	0
PF05641: Agenet domain	3	0	1	0
PF11288: Protein of unknown function (DUF3089)	3	0	0	0
PF00762: Ferrochelatase	3	0	1	1
PF03007: Wax ester synthase-like Acyl-CoA acyltransferase domain	3	4	0	0
PF02838: Glycosyl hydrolase family 20, domain 2	3	8	0	0
PF02927: Cellulase N-terminal ig-like domain	3	0	0	0
PF12341: Minichromosome loss protein, Mcl1, middle region	3	2	1	0
PF12733: Cadherin-like beta sandwich domain	3	0	0	0
PF04696: pinin/SDK/memA/ protein conserved region	3	5	0	1
PF08545: 3-Oxoacyl-[acyl-carrier-protein (ACP)] synthase III	3	4	1	0
PF04679: ATP dependent DNA ligase C terminal region	3	3	3	1
PF09412: Endoribonuclease XendoU	3	1	1	0
PF01966: HD domain	3	0	2	1
PF02617: ATP-dependent Clp protease adaptor protein ClpS	3	4	4	0
PF04563: RNA polymerase beta subunit	3	2	3	2
PF04979: Protein phosphatase inhibitor 2 (IPP-2)	3	2	1	0
PF00990: Diguanylate cyclase, GGDEF domain	3	0	0	0
PF04417: Protein of unknown function (DUF501)	3	0	2	0
PF01789: PsbP	3	3	5	3
PF04406: Type IIB DNA topoisomerase	3	2	2	0
PF12680: SnoaL-like domain	3	3	5	2
PF04108: Autophagy protein Apg17	3	1	1	1
PF02809: Ubiquitin interaction motif	3	1	3	2
PF13688: Metallo-peptidase family M12	3	32	3	0
PF04561: RNA polymerase Rpb2, domain 2	3	1	3	2
PF01251: Ribosomal protein S7e	3	5	1	0
PF00994: Probable molybdopterin binding domain	3	1	5	2
PF08281: Sigma-70, region 4	3	0	0	0
PF13638: PIN domain	3	1	1	0
PF12348: CLASP N terminal	3	2	1	2
PF10381: Autophagocytosis associated protein C-terminal	3	2	4	0
PF00669: Bacterial flagellin N-terminal helical region	3	0	0	0
PF13185: GAF domain	3	3	0	2
PF01274: Malate synthase	3	1	2	0
PF03604: DNA directed RNA polymerase, 7 kDa subunit	3	0	0	0
PF10706: Aminoglycoside-2''-adenylyltransferase	3	0	0	0
PF08801: Nup133 N terminal like	3	5	1	0
PF12893: Putative lumazine-binding	3	0	0	0
PF04825: N terminus of Rad21 / Rec8 like protein	3	3	1	0
PF03456: uDENN domain	3	0	5	0
PF00873: AcrB/AcrD/AcrF family	3	0	0	0
PF01152: Bacterial-like globin	3	3	6	0
PF04760: Translation initiation factor IF-2, N-terminal region	3	0	2	0
PF09066: Beta2-adaptin appendage, C-terminal sub-domain	3	1	2	0
PF10408: Ubiquitin elongating factor core	3	1	1	2
PF03167: Uracil DNA glycosylase superfamily	3	5	2	1
PF13593: SBF-like CPA transporter family (DUF4137)	3	1	4	1
PF11885: Protein of unknown function (DUF3405)	3	0	0	0
PF07364: Metallopeptidase family M81	3	0	0	0
PF04858: TH1 protein	3	1	1	1
PF02311: AraC-like ligand binding domain	3	0	0	0
PF11838: ERAP1-like C-terminal domain	3	3	1	0
PF01541: GIY-YIG catalytic domain	3	3	1	0
PF05677: Chlamydia CHLPS protein (DUF818)	3	3	1	0
PF13167: GTP-binding GTPase N-terminal	3	3	1	1
PF03352: Methyladenine glycosylase	3	2	1	0
PF08907: Domain of unknown function (DUF1853)	3	2	0	0
PF10208: Degradation arginine-rich protein for mis-folding	3	1	1	0
PF00956: Nucleosome assembly protein (NAP)	3	9	1	1
PF13434: L-lysine 6-monooxygenase (NADPH-requiring)	3	1	0	1
PF03417: Acyl-coenzyme A:6-aminopenicillanic acid acyl-transferase	3	0	0	0
PF13921: Myb-like DNA-binding domain	3	5	6	4
PF01249: Ribosomal protein S21e	3	2	0	0
PF10036: Putative carnitine deficiency-associated protein	3	0	0	0
PF01470: Pyroglutamyl peptidase	3	0	1	0
PF00334: Nucleoside diphosphate kinase	3	3	3	2
PF05180: DNL zinc finger	3	2	1	2
PF11965: Domain of unknown function (DUF3479)	3	3	1	0
PF10409: C2 domain of PTEN tumour-suppressor protein	3	2	2	1
PF03360: Glycosyltransferase family 43	3	0	3	0
PF03635: Vacuolar protein sorting-associated protein 35	3	2	1	0
PF08637: ATP synthase regulation protein NCA2	3	1	2	1
PF09133: SANTA (SANT Associated)	3	0	0	1
PF00572: Ribosomal protein L13	3	11	2	1
PF03269: Caenorhabditis protein of unknown function, DUF268	3	1	0	0
PF07602: Protein of unknown function (DUF1565)	3	4	0	0
PF13959: Domain of unknown function (DUF4217)	3	4	5	1
PF01187: Macrophage migration inhibitory factor (MIF)	3	1	0	0
PF01133: Enhancer of rudimentary	3	0	0	0
PF13085: 2Fe-2S iron-sulfur cluster binding domain	3	6	4	0
PF00385: Chromo (CHRromatin Organisation MOdifier) domain	3	2	4	3
PF13764: E3 ubiquitin-protein ligase UBR4	3	3	1	0
PF04262: Glutamate-cysteine ligase	3	0	0	0
PF04424: MINDY deubiquitinase	3	1	1	0
PF03184: DDE superfamily endonuclease	3	0	2	1
PF01868: Domain of unknown function UPF0086	3	0	0	0
PF14533: Ubiquitin-specific protease C-terminal	3	1	0	0
PF01212: Beta-eliminating lyase	3	0	3	1
PF04069: Substrate binding domain of ABC-type glycine betaine transport system	3	12	0	1
PF02780: Transketolase, C-terminal domain	3	17	11	2
PF04212: MIT (microtubule interacting and transport) domain	3	2	2	4
PF00237: Ribosomal protein L22p/L17e	3	3	4	0
PF14240: YHYH protein	3	0	0	0
PF01804: Penicillin amidase	3	3	0	0
PF13851: Growth-arrest specific micro-tubule binding	3	7	0	1
PF14050: N-terminal conserved domain of Nudc.	3	2	2	0
PF09336: Vps4 C terminal oligomerisation domain	3	6	5	2
PF14031: Putative serine dehydratase domain	3	3	1	1
PF10602: 26S proteasome subunit RPN7	3	1	2	2
PF13917: Zinc knuckle	3	1	0	0
PF04115: Ureidoglycolate lyase	3	0	0	0
PF06911: Senescence-associated protein	3	0	1	0
PF01851: Proteasome/cyclosome repeat	3	1	1	1
PF10539: Development and cell death domain	3	7	2	0
PF16334: Domain of unknown function (DUF4964)	3	1	0	0
PF00694: Aconitase C-terminal domain	3	1	1	2
PF03460: Nitrite/Sulfite reductase ferredoxin-like half domain	3	6	3	1
PF00213: ATP synthase delta (OSCP) subunit	3	4	1	2
PF08059: SEP domain	3	3	1	2
PF04752: ChaC-like protein	3	0	1	1
PF01231: Indoleamine 2,3-dioxygenase	3	2	0	0
PF02453: Reticulon	3	0	0	1
PF05833: Fibronectin-binding protein A N-terminus (FbpA)	3	3	3	0
PF08512: Histone chaperone Rttp106-like	3	2	3	3
PF08302: Fungal tRNA ligase phosphodiesterase domain	3	1	0	0
PF01951: Archease protein family (MTH1598/TM1083)	3	1	0	0
PF14771: Domain of unknown function (DUF4476)	3	0	4	2
PF14874: Flagellar-associated PapD-like	3	5	0	1
PF02582: Uncharacterised ACR, YagE family COG1723	3	1	1	2
PF01725: Ham1 family	3	2	2	1
PF07934: 8-oxoguanine DNA glycosylase, N-terminal domain	3	4	1	1
PF00848: Ring hydroxylating alpha subunit (catalytic domain)	3	0	1	0
PF14687: Domain of unknown function (DUF4460)	3	0	0	1
PF06432: Phosphatidylinositol N-acetylglucosaminyltransferase	3	0	1	1
PF14976: FAM72 protein	3	6	0	0
PF13664: Domain of unknown function (DUF4149)	3	1	1	0
PF09139: Mitochondrial matrix Mmp37	3	3	2	0
PF16491: CAAX prenyl protease N-terminal, five membrane helices	3	3	1	0
PF12471: GTP cyclohydrolase N terminal	3	7	1	0
PF08367: Peptidase M16C associated	3	4	2	1
PF04536: TPM domain	3	0	5	1
PF03348: Serine incorporator (Serinc)	3	0	3	2
PF07933: Protein of unknown function (DUF1681)	3	1	3	1
PF11700: Vacuole effluxer Atg22 like	3	0	5	0
PF04003: Dip2/Utp12 Family	3	1	4	0
PF00484: Carbonic anhydrase	3	7	0	0
PF08142: AARP2CN (NUC121) domain	3	2	2	0
PF17180: Zinc-binding domain	3	4	0	1
PF00437: Type II/IV secretion system protein	3	0	0	0
PF00496: Bacterial extracellular solute-binding proteins, family 5 Middle	3	4	2	0
PF05708: Permuted papain-like amidase enzyme, YaeF/YiiX, C92 family	3	1	0	0
PF01959: 3-dehydroquinate synthase (EC 4.6.1.3)	3	1	0	0
PF01920: Prefoldin subunit	3	9	3	0
PF13622: Thioesterase-like superfamily	3	5	0	0
PF01466: Skp1 family, dimerisation domain	3	8	3	4
PF07565: Band 3 cytoplasmic domain	3	0	0	0
PF16576: Barrel-sandwich domain of CusB or HlyD membrane-fusion	3	0	0	0
PF04981: NMD3 family	3	2	3	1
PF08634: Mitochondrial protein Pet127	3	0	0	0
PF01437: Plexin repeat	3	0	0	0
PF00479: Glucose-6-phosphate dehydrogenase, NAD binding domain	3	4	3	2
[truncated: 2,788 more rows]

## Sheet: PATHWAYS
ID	Alexandrium tamutum	Amphidinium carterae	Cylindrotheca closterium	Tetraselmis suecica
MetaCyc: PWY-7511	356	229	60	38
Reactome: R-HSA-6791226	351	525	167	51
Reactome: R-HSA-9010553	334	519	132	42
Reactome: R-HSA-2672351	333	205	47	16
KEGG: 04658+3.1.3.16	317	199	43	28
KEGG: 04660+3.1.3.16	317	199	43	28
Reactome: R-HSA-1799339	308	473	94	35
Reactome: R-HSA-6811434	304	227	52	47
Reactome: R-HSA-975957	302	488	88	35
Reactome: R-HSA-983168	293	223	144	49
Reactome: R-HSA-2408557	292	475	88	31
Reactome: R-HSA-72706	287	484	96	31
Reactome: R-HSA-156827	285	476	94	30
Reactome: R-HSA-72689	285	475	93	30
Reactome: R-HSA-975956	284	464	82	29
Reactome: R-HSA-72764	281	461	80	27
Reactome: R-HSA-156902	277	459	79	26
Reactome: R-HSA-192823	277	459	81	26
Reactome: R-HSA-983189	277	204	36	40
Reactome: R-HSA-2132295	242	166	43	19
Reactome: R-HSA-70171	223	194	51	23
MetaCyc: PWY-5484	220	220	60	20
Reactome: R-HSA-611105	214	278	55	27
Reactome: R-HSA-75105	204	96	4	7
MetaCyc: PWY-1042	193	189	45	17
Reactome: R-HSA-6798695	183	117	80	23
Reactome: R-HSA-70263	182	215	49	14
MetaCyc: PWY-5723	178	176	28	17
Reactome: R-HSA-2426168	176	70	17	7
Reactome: R-HSA-163765	172	86	3	4
MetaCyc: PWY-6142	170	143	31	18
Reactome: R-HSA-204626	170	50	2	0
Reactome: R-HSA-913709	168	59	14	7
Reactome: R-HSA-199220	161	57	3	6
Reactome: R-HSA-2467813	150	164	83	21
Reactome: R-HSA-3371453	147	156	41	20
MetaCyc: PWY-7003	146	146	28	15
Reactome: R-HSA-72702	144	228	56	13
Reactome: R-HSA-380320	143	143	27	14
Reactome: R-HSA-72649	142	220	54	12
Reactome: R-HSA-72695	142	220	54	12
Reactome: R-HSA-5628897	141	179	33	22
Reactome: R-HSA-1660662	136	68	12	31
Reactome: R-HSA-426048	131	39	48	10
Reactome: R-HSA-156588	129	9	1	3
MetaCyc: PWY-6901	127	153	34	16
MetaCyc: PWY-6886	126	117	18	11
Reactome: R-HSA-1296072	126	36	17	18
Reactome: R-HSA-425561	126	57	9	9
Reactome: R-HSA-499943	126	115	46	11
Reactome: R-HSA-8955332	123	102	22	18
Reactome: R-HSA-140837	118	9	1	11
Reactome: R-HSA-8951664	117	104	78	28
Reactome: R-HSA-425366	110	52	68	14
Reactome: R-HSA-3299685	104	90	18	8
MetaCyc: PWY-2221	102	73	13	11
KEGG: 00270+2.1.1.37	99	17	8	3
Reactome: R-HSA-6807878	99	99	36	17
Reactome: R-HSA-8852276	98	123	58	18
Reactome: R-HSA-381426	97	18	7	6
Reactome: R-HSA-71403	97	178	34	22
Reactome: R-HSA-432047	96	28	5	3
Reactome: R-HSA-8957275	93	18	7	6
MetaCyc: PWY-622	92	63	3	11
Reactome: R-HSA-936837	91	52	25	22
Reactome: R-HSA-196780	90	58	36	4
Reactome: R-HSA-5362798	90	43	1	3
Reactome: R-HSA-5689880	90	100	66	22
MetaCyc: PWY-7218	89	72	12	11
Reactome: R-HSA-1445148	89	127	18	14
Reactome: R-HSA-2500257	89	99	28	10
Reactome: R-HSA-5663220	89	101	28	10
Reactome: R-HSA-68877	89	99	28	10
Reactome: R-HSA-1474228	88	48	20	7
MetaCyc: PWY-7184	85	55	20	7
MetaCyc: PWY-7198	83	53	19	6
MetaCyc: PWY-7210	83	53	22	6
MetaCyc: PWY-6545	81	49	17	7
Reactome: R-HSA-389661	80	52	34	16
Reactome: R-HSA-6790901	80	82	52	13
KEGG: 00630+4.1.1.39	79	48	1	1
KEGG: 00710+4.1.1.39	79	48	1	1
MetaCyc: PWY-5532	79	48	2	1
MetaCyc: PWY-1622	77	106	20	4
Reactome: R-HSA-400253	77	69	32	13
Reactome: R-HSA-72163	77	102	68	31
MetaCyc: PWY-5265	75	15	8	5
MetaCyc: PWY-6470	75	15	8	5
MetaCyc: PWY-6471	75	15	8	5
Reactome: R-HSA-6782135	75	73	46	23
KEGG: 00550+2.4.1.227	73	15	7	3
MetaCyc: PWY-6385	73	15	7	3
Reactome: R-HSA-5358346	73	93	53	12
Reactome: R-HSA-5632684	73	90	49	11
Reactome: R-HSA-71262	73	22	13	1
Reactome: R-HSA-6782210	72	68	41	21
Reactome: R-HSA-1483191	71	20	28	10
Reactome: R-HSA-6811436	71	76	18	9
MetaCyc: PWY-7220	70	42	15	5
MetaCyc: PWY-7222	70	42	15	5
MetaCyc: PWY-7226	70	42	15	5
MetaCyc: PWY-7227	70	42	15	5
MetaCyc: PWY-7385	70	48	23	3
Reactome: R-HSA-189200	68	18	18	10
MetaCyc: PWY-7383	66	73	17	13
Reactome: R-HSA-195253	65	74	53	16
Reactome: R-HSA-3371497	65	72	15	7
MetaCyc: PWY-6549	64	42	14	10
MetaCyc: PWY-6963	64	39	9	7
Reactome: R-HSA-5696400	64	71	32	16
Reactome: R-HSA-70895	64	31	41	13
Reactome: R-HSA-2151201	63	81	17	7
KEGG: 00220+6.3.1.2	62	30	9	7
KEGG: 00250+6.3.1.2	62	30	9	7
KEGG: 00630+6.3.1.2	62	30	9	7
KEGG: 00910+6.3.1.2	62	30	9	7
MetaCyc: PWY-381	62	30	9	7
MetaCyc: PWY-5675	62	30	9	7
MetaCyc: PWY-6964	62	30	9	7
Reactome: R-HSA-390471	62	22	20	15
Reactome: R-HSA-68949	62	78	66	26
Reactome: R-HSA-437239	61	66	13	7
Reactome: R-HSA-174154	60	64	54	11
Reactome: R-HSA-174178	60	64	54	11
Reactome: R-HSA-174184	60	64	54	11
Reactome: R-HSA-196807	60	38	19	5
MetaCyc: PWY-7219	59	78	27	12
Reactome: R-HSA-4615885	59	43	22	8
Reactome: R-HSA-5617833	59	65	10	7
MetaCyc: PWY-7176	58	14	11	4
Reactome: R-HSA-110320	58	59	33	13
Reactome: R-HSA-190840	58	65	10	7
Reactome: R-HSA-190861	58	65	10	7
Reactome: R-HSA-5607761	58	68	52	15
Reactome: R-HSA-5626467	58	65	10	8
Reactome: R-HSA-5676590	58	68	52	15
Reactome: R-HSA-5685942	58	69	30	15
Reactome: R-HSA-174084	57	62	53	10
Reactome: R-HSA-6784531	57	47	26	10
Reactome: R-HSA-1169091	56	66	51	15
Reactome: R-HSA-174113	56	66	51	15
Reactome: R-HSA-180534	56	66	51	15
Reactome: R-HSA-202424	56	66	51	15
Reactome: R-HSA-2871837	56	66	51	15
Reactome: R-HSA-4085001	56	148	7	92
Reactome: R-HSA-5368286	56	42	47	21
Reactome: R-HSA-5389840	56	62	47	21
Reactome: R-HSA-5607764	56	66	51	15
Reactome: R-HSA-5610780	56	66	51	15
Reactome: R-HSA-5610783	56	66	51	15
Reactome: R-HSA-5610785	56	66	51	15
Reactome: R-HSA-5656169	56	62	24	14
Reactome: R-HSA-8854050	56	66	51	15
Reactome: R-HSA-8939902	56	66	51	15
Reactome: R-HSA-9020702	56	66	51	15
MetaCyc: PWY-1861	55	68	31	7
Reactome: R-HSA-8949613	55	111	19	10
Reactome: R-HSA-68962	54	36	35	18
Reactome: R-HSA-8963889	54	11	2	2
KEGG: 00052+3.2.1.23	53	16	10	0
KEGG: 00511+3.2.1.23	53	16	10	0
KEGG: 00531+3.2.1.23	53	16	10	0
KEGG: 00600+3.2.1.23	53	16	10	0
KEGG: 00604+3.2.1.23	53	16	10	0
MetaCyc: PWY-6807	53	16	10	0
Reactome: R-HSA-156581	53	41	17	12
Reactome: R-HSA-187577	53	64	50	14
Reactome: R-HSA-5696395	53	53	21	9
Reactome: R-HSA-5419276	52	41	43	20
Reactome: R-HSA-6804756	52	58	36	24
KEGG: 00230+2.7.7.7	51	36	30	12
KEGG: 00240+2.7.7.7	51	36	30	12
Reactome: R-HSA-1236974	51	62	50	13
Reactome: R-HSA-1368108	51	35	23	7
MetaCyc: PWY-7124	50	59	9	3
Reactome: R-HSA-163210	50	97	11	8
Reactome: R-HSA-204174	50	15	29	10
Reactome: R-HSA-3108214	50	40	20	8
Reactome: R-HSA-5362517	50	15	29	10
Reactome: R-HSA-5689603	50	74	55	16
Reactome: R-HSA-73621	49	49	13	6
Reactome: R-HSA-74259	49	40	14	5
MetaCyc: PWY-6969	48	169	21	8
Reactome: R-HSA-70614	48	30	33	21
KEGG: 00010+4.2.1.11	47	47	5	0
KEGG: 00680+4.2.1.11	47	47	5	0
KEGG: 00310+2.1.1.43	46	23	15	4
MetaCyc: PWY-5381	46	15	8	2
Reactome: R-HSA-110314	46	51	19	10
Reactome: R-HSA-3214841	46	23	17	7
Reactome: R-HSA-5696397	46	54	19	11
MetaCyc: PWY-5041	44	60	8	3
MetaCyc: PWY-7221	44	66	18	5
Reactome: R-HSA-156590	44	23	10	2
Reactome: R-HSA-176187	44	33	32	18
Reactome: R-HSA-5651801	44	34	18	10
Reactome: R-HSA-5655862	44	53	15	10
Reactome: R-HSA-8876198	44	19	26	6
Reactome: R-HSA-8948751	44	60	52	12
MetaCyc: PWY-6527	43	16	11	4
Reactome: R-HSA-110312	43	50	15	9
Reactome: R-HSA-111458	43	66	7	2
Reactome: R-HSA-111459	43	66	7	2
Reactome: R-HSA-3322077	43	42	4	7
Reactome: R-HSA-5656121	43	50	15	9
Reactome: R-HSA-6782315	43	33	39	12
Reactome: R-HSA-68827	43	60	50	16
KEGG: 00190+3.6.1.1	42	19	10	1
MetaCyc: PWY-6728	42	138	17	8
MetaCyc: PWY-7805	42	19	10	2
MetaCyc: PWY-7807	42	19	10	2
Reactome: R-HSA-382556	42	63	54	12
Reactome: R-HSA-5362768	42	62	53	12
Reactome: R-HSA-5678895	42	62	53	12
KEGG: 00010+2.7.1.40	41	25	7	10
KEGG: 00230+2.7.1.40	41	25	7	10
KEGG: 00230+2.7.4.3	41	34	14	5
KEGG: 00620+2.7.1.40	41	25	7	10
KEGG: 00730+2.7.4.3	41	34	14	5
MetaCyc: PWY-7187	41	21	14	6
Reactome: R-HSA-111457	41	62	3	1
Reactome: R-HSA-379716	41	40	41	14
Reactome: R-HSA-5668541	41	58	48	11
Reactome: R-HSA-6783310	41	51	31	13
Reactome: R-HSA-8939236	41	59	49	11
KEGG: 00500+2.4.1.21	40	44	0	3
Reactome: R-HSA-1234176	40	58	48	11
Reactome: R-HSA-159236	40	55	22	13
Reactome: R-HSA-180585	40	58	48	11
Reactome: R-HSA-211733	40	58	48	11
Reactome: R-HSA-349425	40	58	48	11
Reactome: R-HSA-450408	40	58	48	11
Reactome: R-HSA-4608870	40	58	48	11
Reactome: R-HSA-4641257	40	58	48	11
Reactome: R-HSA-4641258	40	58	48	11
Reactome: R-HSA-5658442	40	58	48	11
Reactome: R-HSA-5687128	40	58	48	14
Reactome: R-HSA-69017	40	58	48	11
Reactome: R-HSA-69229	40	58	48	11
Reactome: R-HSA-69481	40	58	48	11
Reactome: R-HSA-69601	40	58	48	11
Reactome: R-HSA-216083	39	1	70	2
Reactome: R-HSA-74217	39	7	9	4
KEGG: 00230+2.7.7.6	38	22	21	7
KEGG: 00240+2.7.7.6	38	22	21	7
Reactome: R-HSA-1222556	38	26	43	6
Reactome: R-HSA-196757	38	27	28	9
Reactome: R-HSA-350562	38	35	46	10
Reactome: R-HSA-3878781	38	16	0	5
Reactome: R-HSA-917937	38	44	16	13
KEGG: 00010+2.7.2.3	37	45	6	0
KEGG: 00230+1.17.4.1	37	32	6	1
KEGG: 00240+1.17.4.1	37	32	6	1
KEGG: 00480+1.17.4.1	37	32	6	1
KEGG: 00710+2.7.2.3	37	45	6	0
KEGG: 00983+1.17.4.1	37	32	6	1
MetaCyc: PWY-5913	37	130	16	10
MetaCyc: PWY-6854	37	10	6	2
MetaCyc: PWY-7388	37	28	15	4
Reactome: R-HSA-1237044	37	13	7	2
Reactome: R-HSA-1483148	37	20	6	1
Reactome: R-HSA-189085	37	10	2	1
Reactome: R-HSA-674695	37	25	37	21
Reactome: R-HSA-69166	37	27	13	3
Reactome: R-HSA-77387	37	26	42	6
Reactome: R-HSA-8941858	37	56	47	10
Reactome: R-HSA-917977	37	26	42	6
Reactome: R-HSA-983712	37	26	42	6
KEGG: 00500+2.4.1.18	36	17	0	5
MetaCyc: PWY-5067	36	17	0	5
MetaCyc: PWY-7900	36	17	0	5
Reactome: R-HSA-1236978	36	35	46	10
Reactome: R-HSA-204005	36	29	27	10
Reactome: R-HSA-389960	36	32	16	16
Reactome: R-HSA-446193	36	27	22	13
KEGG: 00760+6.3.4.21	35	5	5	0
MetaCyc: PWY-5690	35	124	13	8
MetaCyc: PWY-5789	35	28	11	5
MetaCyc: PWY-7197	35	13	10	5
Reactome: R-HSA-109688	35	55	18	10
Reactome: R-HSA-112382	35	22	32	18
Reactome: R-HSA-1632852	35	27	27	8
Reactome: R-HSA-191859	35	56	25	7
Reactome: R-HSA-2160916	35	22	6	0
MetaCyc: PWY-3841	34	26	25	5
Reactome: R-HSA-2122947	34	44	38	11
Reactome: R-HSA-2644606	34	44	43	12
Reactome: R-HSA-2894862	34	44	43	12
Reactome: R-HSA-5578775	34	13	5	2
Reactome: R-HSA-5625970	34	7	1	4
Reactome: R-HSA-5635838	34	38	0	1
Reactome: R-HSA-75955	34	20	31	17
Reactome: R-HSA-977347	34	6	5	5
KEGG: 00230+2.7.4.6	33	10	9	4
KEGG: 00240+2.7.4.6	33	10	9	4
KEGG: 00983+2.7.4.6	33	10	9	4
MetaCyc: PWY-7205	33	12	9	4
MetaCyc: PWY-7224	33	10	9	4
Reactome: R-HSA-73817	33	62	15	7
MetaCyc: PWY-5392	32	115	8	7
MetaCyc: PWY-7115	32	54	10	6
MetaCyc: PWY-7238	32	12	9	7
Reactome: R-HSA-110357	32	37	18	12
Reactome: R-HSA-174437	32	21	6	3
Reactome: R-HSA-5676934	32	17	19	7
Reactome: R-HSA-6781823	32	38	26	11
KEGG: 00010+4.1.2.13	31	37	7	2
KEGG: 00030+4.1.2.13	31	37	7	2
KEGG: 00051+4.1.2.13	31	37	7	2
KEGG: 00270+2.5.1.6	31	16	3	0
KEGG: 00680+4.1.2.13	31	37	7	2
KEGG: 00710+4.1.2.13	31	37	7	2
MetaCyc: PWY-5912	31	16	3	0
Reactome: R-HSA-1268020	31	80	24	16
Reactome: R-HSA-141444	31	34	18	3
Reactome: R-HSA-167152	31	18	27	16
Reactome: R-HSA-167200	31	18	27	16
Reactome: R-HSA-373080	31	31	0	0
Reactome: R-HSA-389977	31	20	3	3
Reactome: R-HSA-5632681	31	31	0	0
Reactome: R-HSA-5658034	31	31	0	0
Reactome: R-HSA-5693607	31	44	20	10
Reactome: R-HSA-6796648	31	17	27	17
Reactome: R-HSA-749476	31	13	16	5
Reactome: R-HSA-8866427	31	3	4	1
Reactome: R-HSA-8964038	31	3	4	1
KEGG: 00061+6.4.1.2	30	22	12	4
KEGG: 00254+6.4.1.2	30	22	12	4
KEGG: 00620+6.4.1.2	30	22	12	4
KEGG: 00640+6.4.1.2	30	22	12	4
KEGG: 00720+6.4.1.2	30	22	12	4
MetaCyc: PWY-6679	30	22	12	4
MetaCyc: PWY-6788	30	2	0	3
MetaCyc: PWY-6902	30	28	4	1
MetaCyc: PWY-7822	30	28	4	1
Reactome: R-HSA-1169408	30	61	22	8
Reactome: R-HSA-159230	30	39	15	7
Reactome: R-HSA-1614635	30	25	11	4
Reactome: R-HSA-167246	30	16	26	15
Reactome: R-HSA-174411	30	26	18	6
Reactome: R-HSA-176974	30	25	23	11
Reactome: R-HSA-433137	30	4	2	1
Reactome: R-HSA-5358565	30	18	6	3
Reactome: R-HSA-5358606	30	18	6	3
Reactome: R-HSA-5578749	30	38	22	9
Reactome: R-HSA-6781827	30	37	24	11
Reactome: R-HSA-69091	30	26	18	6
Reactome: R-HSA-168325	29	28	22	10
Reactome: R-HSA-2565942	29	34	8	7
Reactome: R-HSA-381038	29	8	10	6
Reactome: R-HSA-539107	29	17	10	4
MetaCyc: PWY-5514	28	9	5	1
Reactome: R-HSA-113418	28	16	23	11
Reactome: R-HSA-167158	28	16	23	11
Reactome: R-HSA-3371599	28	11	14	1
Reactome: R-HSA-418359	28	13	1	1
Reactome: R-HSA-5696394	28	34	5	2
Reactome: R-HSA-6798163	28	6	1	0
Reactome: R-HSA-76061	28	11	15	5
Reactome: R-HSA-76066	28	11	15	5
MetaCyc: PWY-7883	27	28	4	0
Reactome: R-HSA-1483166	27	11	7	4
Reactome: R-HSA-197264	27	9	4	0
Reactome: R-HSA-5685938	27	19	19	8
Reactome: R-HSA-912446	27	30	15	5
KEGG: 00052+3.2.1.22	26	8	7	2
KEGG: 00480+1.11.1.15	26	10	7	3
KEGG: 00511+3.2.1.52	26	28	4	0
KEGG: 00513+3.2.1.52	26	28	4	0
KEGG: 00520+3.2.1.52	26	28	4	0
KEGG: 00531+3.2.1.52	26	28	4	0
KEGG: 00561+3.2.1.22	26	8	7	2
KEGG: 00600+3.2.1.22	26	8	7	2
KEGG: 00603+3.2.1.22	26	8	7	2
KEGG: 00603+3.2.1.52	26	28	4	0
KEGG: 00604+3.2.1.52	26	28	4	0
Reactome: R-HSA-2024096	26	22	5	0
Reactome: R-HSA-210455	26	14	4	3
Reactome: R-HSA-5223345	26	7	4	4
Reactome: R-HSA-5694530	26	18	8	2
Reactome: R-HSA-72086	26	19	23	10
Reactome: R-HSA-8866654	26	43	12	5
KEGG: 00500+3.2.1.1	25	9	0	1
MetaCyc: PWY-2201	25	18	19	6
MetaCyc: PWY-5743	25	20	3	2
MetaCyc: PWY-5744	25	20	3	2
Reactome: R-HSA-167160	25	17	22	9
Reactome: R-HSA-2022923	25	0	0	0
Reactome: R-HSA-2408517	25	22	16	8
Reactome: R-HSA-380972	25	7	10	5
Reactome: R-HSA-5662702	25	12	10	2
Reactome: R-HSA-5693616	25	17	17	7
Reactome: R-HSA-6799198	25	16	25	17
Reactome: R-HSA-6804115	25	17	8	3
Reactome: R-HSA-77075	25	17	22	9
KEGG: 00260+2.6.1.52	24	4	3	2
KEGG: 00680+2.6.1.52	24	4	3	2
KEGG: 00750+2.6.1.52	24	4	3	2
KEGG: 04150+2.7.11.1	24	20	19	12
KEGG: 04151+2.7.11.1	24	20	19	12
KEGG: 04714+2.7.11.1	24	20	19	12
KEGG: 04926+2.7.11.1	24	20	19	12
KEGG: 05165+2.7.11.1	24	20	19	12
MetaCyc: PWY-3781	24	37	10	6
MetaCyc: PWY-561	24	58	12	4
MetaCyc: PWY-7279	24	37	7	5
Reactome: R-HSA-1369062	24	47	48	11
Reactome: R-HSA-174048	24	29	8	1
Reactome: R-HSA-179409	24	29	8	1
Reactome: R-HSA-2559582	24	29	8	1
Reactome: R-HSA-69473	24	14	15	7
Reactome: R-HSA-72187	24	35	15	9
KEGG: 00500+2.4.1.34	23	3	1	0
KEGG: 00970+6.3.5.7	23	10	6	3
MetaCyc: PWY-5188	23	16	6	3
MetaCyc: PWY-5921	23	10	6	3
MetaCyc: PWY-6773	23	3	1	0
Reactome: R-HSA-159231	23	30	19	7
Reactome: R-HSA-1660661	23	13	8	1
Reactome: R-HSA-168276	23	32	16	5
Reactome: R-HSA-189451	23	14	23	8
Reactome: R-HSA-427413	23	13	23	13
Reactome: R-HSA-5685939	23	33	7	2
Reactome: R-HSA-69300	23	21	18	15
KEGG: 00230+2.7.1.20	22	1	1	1
MetaCyc: PWY-6619	22	1	1	1
MetaCyc: PWY-6829	22	10	15	5
MetaCyc: PWY-7117	22	17	11	7
MetaCyc: PWY-7801	22	3	1	0
Reactome: R-HSA-196843	22	13	12	1
Reactome: R-HSA-2206292	22	8	4	0
Reactome: R-HSA-6782861	22	8	12	1
Reactome: R-HSA-6811440	22	17	13	7
Reactome: R-HSA-68867	22	20	18	15
Reactome: R-HSA-8850843	22	12	7	3
MetaCyc: PWY-5659	21	4	5	3
MetaCyc: PWY-621	21	4	4	1
MetaCyc: PWY-6692	21	28	5	5
MetaCyc: PWY-7039	21	17	8	1
MetaCyc: PWY-7533	21	13	9	3
MetaCyc: PWY-7817	21	19	10	2
Reactome: R-HSA-111447	21	57	3	1
Reactome: R-HSA-159227	21	27	14	6
Reactome: R-HSA-1614558	21	11	10	1
Reactome: R-HSA-165054	21	35	14	6
Reactome: R-HSA-167161	21	14	22	11
Reactome: R-HSA-167162	21	14	22	11
Reactome: R-HSA-167172	21	14	22	11
Reactome: R-HSA-168333	21	35	14	6
Reactome: R-HSA-180746	21	35	14	6
Reactome: R-HSA-5625740	21	57	3	1
Reactome: R-HSA-6807505	21	9	18	8
Reactome: R-HSA-69231	21	32	8	6
Reactome: R-HSA-71288	21	5	3	1
Reactome: R-HSA-71737	21	11	4	0
Reactome: R-HSA-73762	21	12	18	7
Reactome: R-HSA-73772	21	12	18	7
Reactome: R-HSA-73776	21	14	22	11
Reactome: R-HSA-73777	21	12	18	7
Reactome: R-HSA-73779	21	14	22	11
Reactome: R-HSA-73863	21	12	18	7
Reactome: R-HSA-75035	21	57	3	1
Reactome: R-HSA-75953	21	14	22	11
Reactome: R-HSA-76042	21	14	22	11
KEGG: 00010+5.3.1.1	20	13	4	0
KEGG: 00051+5.3.1.1	20	13	4	0
KEGG: 00190+1.9.3.1	20	27	0	2
KEGG: 00562+5.3.1.1	20	13	4	0
KEGG: 00710+5.3.1.1	20	13	4	0
MetaCyc: PWY-4521	20	27	0	2
MetaCyc: PWY-5497	20	15	16	6
MetaCyc: PWY-7560	20	32	13	4
MetaCyc: PWY-7606	20	9	11	6
MetaCyc: PWY-7726	20	9	11	6
MetaCyc: PWY-7799	20	11	22	5
MetaCyc: PWY-7919	20	10	3	0
Reactome: R-HSA-141430	20	6	6	0
Reactome: R-HSA-167238	20	8	18	12
Reactome: R-HSA-167243	20	8	18	12
Reactome: R-HSA-167287	20	8	18	12
Reactome: R-HSA-167290	20	8	18	12
Reactome: R-HSA-168271	20	25	13	5
Reactome: R-HSA-170822	20	25	13	5
Reactome: R-HSA-176407	20	6	6	0
Reactome: R-HSA-176408	20	6	6	0
Reactome: R-HSA-176409	20	6	6	0
Reactome: R-HSA-176412	20	6	6	0
Reactome: R-HSA-180910	20	25	13	5
Reactome: R-HSA-2022854	20	11	2	0
Reactome: R-HSA-3301854	20	25	13	5
Reactome: R-HSA-446205	20	6	7	5
Reactome: R-HSA-4551638	20	25	15	5
Reactome: R-HSA-4570464	20	25	13	5
Reactome: R-HSA-5684264	20	31	5	5
Reactome: R-HSA-5689877	20	35	7	3
Reactome: R-HSA-69183	20	16	9	1
Reactome: R-HSA-72165	20	29	21	9
Reactome: R-HSA-8856825	20	28	10	6
Reactome: R-HSA-8856828	20	32	11	10
Reactome: R-HSA-964975	20	6	7	2
Reactome: R-HSA-975577	20	11	2	0
KEGG: 00051+2.7.1.105+3.1.3.46	19	5	4	1
KEGG: 00240+6.3.4.2	19	1	2	0
MetaCyc: PWY-6163	19	4	5	2
MetaCyc: PWY-6317	19	5	2	1
MetaCyc: PWY-7177	19	1	2	0
MetaCyc: PWY-7185	19	7	2	1
Reactome: R-HSA-1834949	19	10	17	5
Reactome: R-HSA-3214858	19	33	13	4
Reactome: R-HSA-5620912	19	12	3	8
Reactome: R-HSA-70370	19	4	5	1
Reactome: R-HSA-73614	19	37	11	5
KEGG: 00500+3.2.1.4	18	0	0	3
KEGG: 00510+3.2.1.113	18	8	3	0
KEGG: 00513+3.2.1.113	18	8	3	0
MetaCyc: PWY-5136	18	9	9	4
MetaCyc: PWY-6992	18	4	4	2
MetaCyc: PWY-7007	18	9	9	4
MetaCyc: PWY-7286	18	7	7	2
MetaCyc: PWY-735	18	9	10	4
Reactome: R-HSA-163560	18	11	4	2
Reactome: R-HSA-167242	18	8	15	8
Reactome: R-HSA-2173788	18	29	7	3
Reactome: R-HSA-429947	18	16	9	4
Reactome: R-HSA-5576886	18	10	4	4
Reactome: R-HSA-5689896	18	31	9	3
Reactome: R-HSA-76071	18	9	15	4
KEGG: 00190+3.6.3.14	17	43	11	6
KEGG: 00195+3.6.3.14	17	43	11	6
KEGG: 00670+2.1.2.9	17	7	4	4
KEGG: 00970+2.1.2.9	17	7	4	4
MetaCyc: PWY-3801	17	5	5	2
MetaCyc: PWY-6745	17	12	9	3
MetaCyc: PWY-6749	17	10	11	2
MetaCyc: PWY-7384	17	73	6	7
Reactome: R-HSA-5609977	17	4	5	1
Reactome: R-HSA-5610787	17	22	2	1
Reactome: R-HSA-5693568	17	23	12	6
Reactome: R-HSA-73980	17	7	14	4
Reactome: R-HSA-8949664	17	25	11	7
Reactome: R-HSA-936440	17	30	8	3
KEGG: 00010+2.7.1.11	16	6	10	0
KEGG: 00010+5.3.1.9	16	2	3	1
KEGG: 00020+6.2.1.5	16	71	4	5
KEGG: 00030+2.7.1.11	16	6	10	0
KEGG: 00030+5.3.1.9	16	2	3	1
KEGG: 00051+2.7.1.11	16	6	10	0
KEGG: 00051+4.2.2.3	16	0	0	0
KEGG: 00052+2.7.1.11	16	6	10	0
KEGG: 00500+5.3.1.9	16	2	3	1
KEGG: 00520+5.3.1.9	16	2	3	1
KEGG: 00520+5.4.99.30	16	0	0	1
KEGG: 00640+6.2.1.5	16	71	4	5
KEGG: 00660+6.2.1.5	16	71	4	5
KEGG: 00680+2.7.1.11	16	6	10	0
KEGG: 00720+6.2.1.5	16	71	4	5
KEGG: 04150+2.7.11.24	16	18	1	5
MetaCyc: PWY-5054	16	2	3	1
MetaCyc: PWY-5384	16	2	3	1
MetaCyc: PWY-5537	16	71	4	5
MetaCyc: PWY-5538	16	71	4	5
MetaCyc: PWY-6981	16	2	3	1
MetaCyc: PWY-6986	16	0	0	0
MetaCyc: PWY-7347	16	2	3	2
MetaCyc: PWY-7800	16	10	20	3
Reactome: R-HSA-1170546	16	8	3	4
Reactome: R-HSA-212300	16	5	4	0
Reactome: R-HSA-2644607	16	8	3	4
Reactome: R-HSA-380270	16	11	10	3
Reactome: R-HSA-389957	16	24	19	15
Reactome: R-HSA-5334118	16	5	2	0
Reactome: R-HSA-6814122	16	17	18	15
Reactome: R-HSA-73780	16	7	14	4
Reactome: R-HSA-77289	16	14	5	4
Reactome: R-HSA-877300	16	8	5	2
KEGG: 00010+3.1.3.11	15	13	9	3
KEGG: 00020+1.1.1.37	15	42	2	0
KEGG: 00030+3.1.3.11	15	13	9	3
KEGG: 00051+3.1.3.11	15	13	9	3
KEGG: 00270+1.1.1.37	15	42	2	0
KEGG: 00520+5.4.2.10	15	7	10	1
KEGG: 00620+1.1.1.37	15	42	2	0
KEGG: 00630+1.1.1.37	15	42	2	0
KEGG: 00680+1.1.1.37	15	42	2	0
KEGG: 00680+3.1.3.11	15	13	9	3
KEGG: 00710+1.1.1.37	15	42	2	0
KEGG: 00710+3.1.3.11	15	13	9	3
KEGG: 00720+1.1.1.37	15	42	2	0
KEGG: 00910+1.13.12.16	15	2	4	0
MetaCyc: PWY-101	15	47	6	3
MetaCyc: PWY-5030	15	5	6	1
MetaCyc: PWY-723	15	2	4	0
Reactome: R-HSA-110362	15	17	2	1
Reactome: R-HSA-1362277	15	10	1	2
Reactome: R-HSA-174403	15	8	4	3
Reactome: R-HSA-174414	15	10	2	1
Reactome: R-HSA-174417	15	10	2	1
Reactome: R-HSA-1989781	15	23	32	8
Reactome: R-HSA-379726	15	17	12	5
Reactome: R-HSA-430039	15	5	7	1
Reactome: R-HSA-6804114	15	10	1	1
Reactome: R-HSA-983231	15	16	14	1
KEGG: 00561+2.7.1.107	14	7	1	0
KEGG: 00564+2.7.1.107	14	7	1	0
KEGG: 00910+4.2.1.1	14	9	1	2
KEGG: 04070+2.7.1.107	14	7	1	0
MetaCyc: PWY-241	14	9	4	5
MetaCyc: PWY-3821	14	5	2	1
MetaCyc: PWY-4381	14	6	2	0
MetaCyc: PWY-6397	14	5	5	0
MetaCyc: PWY-6683	14	10	6	2
MetaCyc: PWY-7242	14	1	1	0
MetaCyc: PWY-7328	14	5	5	0
MetaCyc: PWY-7379	14	2	0	0
Reactome: R-HSA-114508	14	7	1	0
Reactome: R-HSA-162710	14	9	14	5
Reactome: R-HSA-173599	14	5	4	3
Reactome: R-HSA-2022857	14	16	3	0
Reactome: R-HSA-3371511	14	10	6	3
Reactome: R-HSA-380994	14	6	19	5
Reactome: R-HSA-425381	14	70	21	3
Reactome: R-HSA-5205685	14	24	4	1
Reactome: R-HSA-5693571	14	12	10	2
Reactome: R-HSA-8934903	14	3	6	1
KEGG: 00030+4.1.2.14	13	1	1	0
KEGG: 00860+1.2.1.70	13	1	1	1
MetaCyc: PWY-5154	13	11	10	4
MetaCyc: PWY-6168	13	17	9	0
MetaCyc: PWY-6507	13	1	1	0
MetaCyc: PWY-7310	13	1	1	0
MetaCyc: PWY-7426	13	8	1	2
MetaCyc: PWY-7562	13	1	1	0
Reactome: R-HSA-1614603	13	7	4	1
Reactome: R-HSA-163615	13	15	2	0
Reactome: R-HSA-164378	13	15	2	0
Reactome: R-HSA-180024	13	15	2	0
Reactome: R-HSA-2024101	13	26	2	0
Reactome: R-HSA-209968	13	2	8	2
Reactome: R-HSA-2408508	13	17	5	2
Reactome: R-HSA-381676	13	15	2	0
Reactome: R-HSA-432040	13	15	2	0
Reactome: R-HSA-5633231	13	11	6	3
Reactome: R-HSA-5675221	13	31	5	3
KEGG: 00010+5.4.2.11	12	8	6	0
KEGG: 00260+5.4.2.11	12	8	6	0
KEGG: 00330+3.4.11.5	12	1	4	2
KEGG: 00460+3.2.1.21	12	2	0	0
KEGG: 00500+3.2.1.21	12	2	0	0
KEGG: 00680+5.4.2.11	12	8	6	0
KEGG: 00940+3.2.1.21	12	2	0	0
KEGG: 00970+6.1.1.15	12	18	9	4
KEGG: 00970+6.1.1.19	12	2	4	1
MetaCyc: PWY-1722	12	6	6	1
MetaCyc: PWY-3121	12	2	0	0
MetaCyc: PWY-5176	12	2	0	0
MetaCyc: PWY-5340	12	5	6	3
MetaCyc: PWY-5686	12	9	7	5
MetaCyc: PWY-6002	12	2	0	0
MetaCyc: PWY-6121	12	16	7	4
MetaCyc: PWY-6164	12	34	4	1
MetaCyc: PWY-6613	12	5	5	2
MetaCyc: PWY-7091	12	2	0	0
MetaCyc: PWY-7092	12	2	0	0
MetaCyc: PWY-7204	12	3	3	1
MetaCyc: PWY-7282	12	3	5	2
MetaCyc: PWY-7285	12	5	4	2
MetaCyc: PWY-7913	12	2	0	0
Reactome: R-HSA-139853	12	7	2	0
Reactome: R-HSA-1442490	12	0	0	2
Reactome: R-HSA-174362	12	5	6	3
Reactome: R-HSA-189483	12	10	5	6
Reactome: R-HSA-194840	12	5	4	2
Reactome: R-HSA-196741	12	13	16	8
Reactome: R-HSA-196783	12	4	4	3
Reactome: R-HSA-196819	12	12	5	3
Reactome: R-HSA-203927	12	22	12	7
Reactome: R-HSA-2393930	12	12	4	3
Reactome: R-HSA-2408550	12	5	6	3
Reactome: R-HSA-418346	12	7	2	0
Reactome: R-HSA-425410	12	4	3	1
Reactome: R-HSA-4549349	12	9	6	4
Reactome: R-HSA-5250924	12	9	12	4
Reactome: R-HSA-532668	12	32	7	3
Reactome: R-HSA-5693554	12	15	11	4
Reactome: R-HSA-5693579	12	15	11	4
Reactome: R-HSA-6811438	12	8	12	6
Reactome: R-HSA-71336	12	9	14	10
Reactome: R-HSA-77588	12	22	4	2
Reactome: R-HSA-8950505	12	16	8	5
Reactome: R-HSA-909733	12	6	1	1
KEGG: 00230+2.7.7.4	11	4	3	1
KEGG: 00261+2.7.7.4	11	4	3	1
KEGG: 00450+2.7.7.4	11	4	3	1
KEGG: 00511+3.2.1.18	11	16	0	26
KEGG: 00600+3.2.1.18	11	16	0	26
KEGG: 00670+1.5.1.5+3.5.4.9	11	4	4	1
KEGG: 00720+1.5.1.5+3.5.4.9	11	4	4	1
KEGG: 00920+2.7.7.4	11	4	3	1
MetaCyc: PWY-1801	11	6	6	2
MetaCyc: PWY-5278	11	4	3	1
MetaCyc: PWY-5653	11	3	3	0
MetaCyc: PWY-5667	11	11	8	1
MetaCyc: PWY-5941	11	5	3	4
MetaCyc: PWY-5981	11	11	8	1
MetaCyc: PWY-6122	11	15	6	3
MetaCyc: PWY-6124	11	14	4	1
MetaCyc: PWY-6277	11	15	6	3
MetaCyc: PWY-6932	11	4	3	2
MetaCyc: PWY-7094	11	8	9	3
MetaCyc: PWY-7654	11	8	9	3
MetaCyc: PWY-7761	11	4	3	1
MetaCyc: PWY-7790	11	8	6	4
MetaCyc: PWY-7854	11	3	3	1
MetaCyc: PWY-7909	11	4	5	2
Reactome: R-HSA-1475029	11	2	1	2
Reactome: R-HSA-1614517	11	5	3	3
Reactome: R-HSA-162791	11	9	10	1
Reactome: R-HSA-1655829	11	21	13	5
Reactome: R-HSA-200425	11	11	2	0
Reactome: R-HSA-3214847	11	17	34	9
Reactome: R-HSA-351202	11	14	44	1
Reactome: R-HSA-390450	11	15	14	14
Reactome: R-HSA-427975	11	1	2	3
Reactome: R-HSA-70221	11	5	6	3
Reactome: R-HSA-72203	11	9	10	6
Reactome: R-HSA-880009	11	2	3	5
Reactome: R-HSA-917729	11	35	7	5
KEGG: 00052+5.1.3.2	10	3	1	0
KEGG: 00062+4.2.1.17+1.1.1.35	10	8	8	3
KEGG: 00120+1.1.1.35	10	8	8	3
KEGG: 00220+3.5.1.2	10	1	2	6
KEGG: 00250+3.5.1.2	10	1	2	6
KEGG: 00280+4.2.1.17+1.1.1.35	10	8	8	3
KEGG: 00281+4.2.1.17+1.1.1.35	10	8	8	3
KEGG: 00310+4.2.1.17+1.1.1.35	10	8	8	3
KEGG: 00340+1.1.1.23	10	0	1	1
KEGG: 00360+4.2.1.17	10	8	8	3
KEGG: 00362+4.2.1.17+1.1.1.35	10	8	8	3
KEGG: 00380+4.2.1.17+1.1.1.35	10	8	8	3
KEGG: 00410+4.2.1.17	10	8	8	3
KEGG: 00471+3.5.1.2	10	1	2	6
KEGG: 00520+5.1.3.2	10	3	1	0
KEGG: 00592+4.2.1.17	10	8	8	3
KEGG: 00623+1.1.1.35	10	8	8	3
KEGG: 00627+4.2.1.17	10	8	8	3
KEGG: 00640+4.2.1.17	10	8	8	3
KEGG: 00670+1.5.1.20	10	1	5	1
KEGG: 00720+1.5.1.20	10	1	5	1
KEGG: 00720+4.2.1.17+1.1.1.35	10	8	8	3
KEGG: 00903+4.2.1.17	10	8	8	3
KEGG: 00930+4.2.1.17+1.1.1.35	10	8	8	3
KEGG: 00970+6.1.1.20	10	7	11	5
KEGG: 00970+6.1.1.3	10	9	10	2
MetaCyc: PWY-1361	10	8	8	3
MetaCyc: PWY-5109	10	8	8	3
MetaCyc: PWY-5138	10	8	8	3
MetaCyc: PWY-5177	10	8	8	3
MetaCyc: PWY-6123	10	13	3	1
MetaCyc: PWY-6281	10	15	6	2
MetaCyc: PWY-6386	10	0	0	1
MetaCyc: PWY-6387	10	0	0	1
MetaCyc: PWY-6435	10	8	8	3
MetaCyc: PWY-6583	10	8	8	3
MetaCyc: PWY-6737	10	5	3	4
MetaCyc: PWY-6855	10	4	1	1
MetaCyc: PWY-6863	10	8	8	3
MetaCyc: PWY-6883	10	8	8	3
MetaCyc: PWY-6944	10	8	8	3
MetaCyc: PWY-6945	10	8	10	3
MetaCyc: PWY-6946	10	8	10	3
MetaCyc: PWY-7046	10	8	8	3
MetaCyc: PWY-7216	10	8	8	3
MetaCyc: PWY-7234	10	13	3	1
MetaCyc: PWY-7344	10	3	1	0
MetaCyc: PWY-7400	10	8	9	2
MetaCyc: PWY-7401	10	8	8	3
MetaCyc: PWY-7656	10	8	8	3
MetaCyc: PWY-7778	10	8	8	3
MetaCyc: PWY-7779	10	8	8	3
MetaCyc: PWY-7791	10	8	6	4
MetaCyc: PWY-81	10	8	8	3
Reactome: R-HSA-162588	10	34	6	4
Reactome: R-HSA-163841	10	7	8	0
Reactome: R-HSA-2151209	10	5	1	3
Reactome: R-HSA-2173795	10	28	3	1
Reactome: R-HSA-2453902	10	4	9	4
Reactome: R-HSA-3928665	10	3	9	3
Reactome: R-HSA-500753	10	5	6	4
Reactome: R-HSA-5358493	10	10	8	4
Reactome: R-HSA-5649702	10	5	3	3
Reactome: R-HSA-6803529	10	5	10	6
Reactome: R-HSA-6804760	10	34	4	1
Reactome: R-HSA-71240	10	6	0	0
Reactome: R-HSA-8851708	10	5	10	6
Reactome: R-HSA-8876725	10	24	6	1
KEGG: 00400+4.2.3.4	9	33	3	0
KEGG: 00565+3.1.1.47	9	3	3	0
KEGG: 00600+3.2.1.46	9	0	0	0
KEGG: 00770+2.7.1.33	9	2	1	2
MetaCyc: PWY-3961	9	2	1	2
MetaCyc: PWY-5080	9	12	14	3
MetaCyc: PWY-5386	9	8	3	1
MetaCyc: PWY-6433	9	12	14	3
MetaCyc: PWY-6598	9	12	14	3
MetaCyc: PWY-6724	9	1	3	3
MetaCyc: PWY-6891	9	31	11	2
MetaCyc: PWY-6892	9	31	11	2
MetaCyc: PWY-6922	9	2	6	5
MetaCyc: PWY-702	9	1	3	2
MetaCyc: PWY-7036	9	12	14	3
MetaCyc: PWY-7601	9	12	14	3
MetaCyc: PWY-7602	9	12	14	3
MetaCyc: PWY-7619	9	12	14	3
MetaCyc: PWY-7724	9	12	14	3
MetaCyc: PWY-7725	9	12	14	3
Reactome: R-HSA-166208	9	5	7	2
Reactome: R-HSA-196299	9	8	2	1
Reactome: R-HSA-2187335	9	2	7	4
Reactome: R-HSA-2514853	9	4	12	2
Reactome: R-HSA-3359467	9	11	6	3
Reactome: R-HSA-3359469	9	11	6	3
Reactome: R-HSA-380259	9	3	3	2
Reactome: R-HSA-380284	9	3	3	2
Reactome: R-HSA-389513	9	8	2	1
Reactome: R-HSA-4086398	9	7	5	3
Reactome: R-HSA-418457	9	7	5	0
Reactome: R-HSA-422085	9	5	5	2
Reactome: R-HSA-432142	9	8	2	1
Reactome: R-HSA-435368	9	4	2	2
Reactome: R-HSA-450385	9	5	14	3
Reactome: R-HSA-450513	9	5	14	3
Reactome: R-HSA-450604	9	5	14	3
Reactome: R-HSA-452723	9	3	8	3
Reactome: R-HSA-4641262	9	8	2	1
Reactome: R-HSA-5339716	9	8	2	1
Reactome: R-HSA-5358747	9	8	2	1
Reactome: R-HSA-5358749	9	8	2	1
Reactome: R-HSA-5358751	9	8	2	1
Reactome: R-HSA-5358752	9	8	2	1
Reactome: R-HSA-5467337	9	8	2	1
Reactome: R-HSA-5467340	9	8	2	1
Reactome: R-HSA-5467348	9	8	2	1
Reactome: R-HSA-5601884	9	3	8	3
Reactome: R-HSA-5617472	9	3	19	4
Reactome: R-HSA-5673000	9	8	3	2
Reactome: R-HSA-6783984	9	8	9	2
Reactome: R-HSA-6804757	9	23	3	3
Reactome: R-HSA-6811558	9	8	2	1
Reactome: R-HSA-69052	9	8	8	5
Reactome: R-HSA-70635	9	4	9	1
Reactome: R-HSA-71384	9	8	5	6
Reactome: R-HSA-75876	9	12	13	3
Reactome: R-HSA-8848584	9	3	3	0
Reactome: R-HSA-8854518	9	3	3	3
Reactome: R-HSA-8869496	9	5	3	3
Reactome: R-HSA-8935690	9	14	6	3
Reactome: R-HSA-983170	9	11	8	2
KEGG: 00071+1.3.3.6	8	1	1	1
KEGG: 00071+4.2.1.17+1.1.1.35	8	5	7	2
KEGG: 00230+6.3.4.13	8	7	2	0
KEGG: 00232+2.3.1.5	8	0	4	1
KEGG: 00270+5.3.1.23	8	2	5	4
KEGG: 00270+6.3.2.2	8	3	1	0
KEGG: 00473+6.3.2.4	8	0	0	0
KEGG: 00480+6.3.2.2	8	3	1	0
KEGG: 00510+2.4.1.145	8	3	0	1
KEGG: 00513+2.4.1.145	8	3	0	1
KEGG: 00550+6.3.2.4	8	0	0	0
KEGG: 00592+1.3.3.6	8	1	1	1
KEGG: 00630+4.1.3.1	8	31	4	0
KEGG: 00633+2.3.1.5	8	0	4	1
KEGG: 00650+4.2.1.17+1.1.1.35	8	5	7	2
KEGG: 00760+2.7.7.18	8	3	1	0
KEGG: 00770+2.7.8.7	8	6	3	2
KEGG: 00983+2.3.1.5	8	0	4	1
MetaCyc: PWY-4361	8	4	7	5
MetaCyc: PWY-5189	8	4	3	0
MetaCyc: PWY-6012	8	6	3	2
MetaCyc: PWY-6012-1	8	6	3	2
MetaCyc: PWY-6837	8	1	1	1
MetaCyc: PWY-6840	8	3	1	0
MetaCyc: PWY-6920	8	1	1	1
MetaCyc: PWY-6936	8	1	9	4
MetaCyc: PWY-7159	8	36	12	6
MetaCyc: PWY-7174	8	2	5	4
MetaCyc: PWY-7255	8	3	1	0
MetaCyc: PWY-7268	8	17	9	4
MetaCyc: PWY-7288	8	1	1	1
MetaCyc: PWY-7291	8	1	1	1
MetaCyc: PWY-7337	8	1	1	1
MetaCyc: PWY-7338	8	1	1	1
MetaCyc: PWY-7340	8	1	1	1
MetaCyc: PWY-7539	8	14	3	0
MetaCyc: PWY-7574	8	1	1	1
MetaCyc: PWY-7858	8	5	3	1
Reactome: R-HSA-110328	8	13	4	3
Reactome: R-HSA-110329	8	13	4	3
Reactome: R-HSA-1474151	8	7	6	0
Reactome: R-HSA-156582	8	0	4	1
Reactome: R-HSA-162658	8	3	1	1
Reactome: R-HSA-381753	8	3	7	3
Reactome: R-HSA-425986	8	7	6	1
Reactome: R-HSA-429958	8	5	13	4
Reactome: R-HSA-5620922	8	12	6	12
Reactome: R-HSA-70921	8	5	3	0
Reactome: R-HSA-83936	8	1	0	1
Reactome: R-HSA-8862803	8	4	3	1
Reactome: R-HSA-8866652	8	23	2	2
Reactome: R-HSA-8948747	8	23	2	2
KEGG: 00030+2.7.6.1	7	4	5	1
KEGG: 00053+1.13.99.1	7	7	2	1
KEGG: 00061+2.3.1.180	7	4	1	0
KEGG: 00061+2.3.1.39	7	2	1	0
KEGG: 00062+2.3.1.199	7	12	12	1
KEGG: 00195+1.10.9.1	7	11	1	0
KEGG: 00230+2.7.6.1	7	4	5	1
KEGG: 00230+3.6.1.15	7	2	0	0
KEGG: 00260+2.1.2.10	7	9	5	2
KEGG: 00270+3.3.1.1	7	44	3	2
KEGG: 00400+1.1.1.25	7	0	1	0
KEGG: 00473+5.1.1.1	7	3	4	2
KEGG: 00562+1.13.99.1	7	7	2	1
KEGG: 00562+3.1.4.11	7	2	7	1
KEGG: 00564+4.1.1.65	7	1	1	1
KEGG: 00670+2.1.2.10	7	9	5	2
KEGG: 00730+2.2.1.7	7	25	7	1
KEGG: 00730+3.6.1.15	7	2	0	0
KEGG: 00740+3.5.4.25	7	13	2	0
KEGG: 00760+1.6.1.2	7	2	5	5
KEGG: 00790+3.5.4.25	7	13	2	0
KEGG: 00900+2.2.1.7	7	25	7	1
KEGG: 00970+6.1.1.11	7	11	4	2
KEGG: 00970+6.1.1.2	7	4	3	1
KEGG: 04070+3.1.4.11	7	2	7	1
MetaCyc: PWY-4841	7	7	2	1
MetaCyc: PWY-5057	7	6	7	4
MetaCyc: PWY-5076	7	6	7	4
MetaCyc: PWY-5078	7	6	7	4
MetaCyc: PWY-5084	7	6	3	2
MetaCyc: PWY-5669	7	1	1	1
MetaCyc: PWY-5972	7	12	12	1
MetaCyc: PWY-6151	7	0	2	1
MetaCyc: PWY-6174	7	6	5	1
MetaCyc: PWY-6351	7	2	9	2
MetaCyc: PWY-6367	7	2	7	1
MetaCyc: PWY-6614	7	5	6	0
MetaCyc: PWY-6799	7	2	1	0
MetaCyc: PWY-6823	7	9	10	4
MetaCyc: PWY-6906	7	5	1	0
MetaCyc: PWY-7118	7	6	9	5
MetaCyc: PWY-7199	7	6	3	1
MetaCyc: PWY-7254	7	26	9	3
MetaCyc: PWY-7356	7	2	7	2
MetaCyc: PWY-7524	7	6	3	1
Reactome: R-HSA-1483213	7	1	1	4
Reactome: R-HSA-1663150	7	7	2	0
Reactome: R-HSA-167590	7	2	4	1
Reactome: R-HSA-174430	7	7	10	1
Reactome: R-HSA-174490	7	34	5	3
Reactome: R-HSA-182218	7	2	4	1
Reactome: R-HSA-1855183	7	11	13	2
Reactome: R-HSA-1855204	7	2	8	1
Reactome: R-HSA-190873	7	2	2	2
Reactome: R-HSA-191273	7	4	8	5
Reactome: R-HSA-196025	7	2	2	2
Reactome: R-HSA-211945	7	1	0	2
Reactome: R-HSA-3238698	7	3	2	1
Reactome: R-HSA-432720	7	8	4	2
Reactome: R-HSA-6787639	7	5	5	0
Reactome: R-HSA-68952	7	7	10	1
Reactome: R-HSA-69298	7	25	4	6
Reactome: R-HSA-8943724	7	3	10	1
Reactome: R-HSA-901032	7	25	3	2
KEGG: 00010+5.1.3.15	6	2	1	1
KEGG: 00020+2.3.3.8	6	24	0	0
KEGG: 00051+1.1.1.17	6	4	0	1
KEGG: 00230+2.7.4.8	6	7	6	1
KEGG: 00230+3.5.4.10+2.1.2.3	6	8	1	0
KEGG: 00240+2.7.4.14	6	3	0	0
KEGG: 00270+2.1.1.14	6	0	2	1
KEGG: 00270+2.5.1.16	6	14	32	0
KEGG: 00270+4.1.1.50	6	0	22	1
KEGG: 00330+2.5.1.16	6	14	32	0
KEGG: 00330+4.1.1.50	6	0	22	1
KEGG: 00380+1.13.11.11	6	2	0	0
KEGG: 00400+4.2.1.10	6	2	1	0
KEGG: 00410+2.5.1.16	6	14	32	0
KEGG: 00450+2.1.1.14	6	0	2	1
KEGG: 00480+2.5.1.16	6	14	32	0
KEGG: 00500+2.4.1.1	6	4	0	3
KEGG: 00500+2.4.1.15	6	10	2	2
KEGG: 00500+3.2.1.28	6	2	2	0
KEGG: 00520+3.5.99.6	6	4	1	0
KEGG: 00563+2.4.1.198	6	2	7	2
KEGG: 00564+1.1.1.94	6	2	3	1
KEGG: 00670+2.1.2.3	6	8	1	0
KEGG: 00720+2.3.3.8	6	24	0	0
KEGG: 00750+1.4.3.5	6	2	2	0
KEGG: 00750+2.7.1.35	6	1	1	1
KEGG: 00790+1.5.1.3	6	3	5	0
KEGG: 00941+5.5.1.6	6	3	6	4
KEGG: 00970+6.1.1.7	6	4	5	2
KEGG: 00983+2.7.4.14	6	3	0	0
MetaCyc: PWY-2002	6	3	6	4
MetaCyc: PWY-5059	6	3	6	4
MetaCyc: PWY-5101	6	7	6	2
MetaCyc: PWY-5103	6	8	6	3
MetaCyc: PWY-5104	6	7	5	2
MetaCyc: PWY-5172	6	24	0	0
MetaCyc: PWY-5695	6	16	2	1
MetaCyc: PWY-5839	6	0	4	5
MetaCyc: PWY-5890	6	0	4	5
MetaCyc: PWY-5891	6	0	4	5
MetaCyc: PWY-5892	6	0	4	5
MetaCyc: PWY-5895	6	0	4	5
MetaCyc: PWY-6308	6	9	1	1
MetaCyc: PWY-6325	6	3	6	4
MetaCyc: PWY-6416	6	2	1	0
MetaCyc: PWY-6531	6	4	0	1
MetaCyc: PWY-6596	6	16	2	1
MetaCyc: PWY-6654	6	3	4	1
MetaCyc: PWY-6700	6	0	4	1
MetaCyc: PWY-6707	6	2	1	0
MetaCyc: PWY-6731	6	4	0	3
MetaCyc: PWY-6787	6	3	6	4
MetaCyc: PWY-6834	6	0	22	1
MetaCyc: PWY-7357	6	2	4	1
MetaCyc: PWY-7375	6	6	3	1
MetaCyc: PWY-7397	6	3	6	4
MetaCyc: PWY-7897	6	3	6	4
MetaCyc: PWY-7902	6	2	3	3
MetaCyc: PWY-882	6	3	3	3
Reactome: R-HSA-114608	6	4	9	0
Reactome: R-HSA-1236382	6	26	3	1
Reactome: R-HSA-168928	6	25	3	1
Reactome: R-HSA-186797	6	2	1	0
Reactome: R-HSA-2514859	6	2	10	2
Reactome: R-HSA-426117	6	0	0	0
Reactome: R-HSA-427589	6	36	28	0
Reactome: R-HSA-5423646	6	0	1	0
Reactome: R-HSA-5620924	6	18	1	5
Reactome: R-HSA-6785631	6	3	1	1
Reactome: R-HSA-71182	6	1	8	1
Reactome: R-HSA-77595	6	8	8	2
Reactome: R-HSA-8863795	6	26	3	1
Reactome: R-HSA-947581	6	6	8	5
KEGG: 00010+2.7.1.2	5	2	1	0
KEGG: 00010+4.1.1.49	5	5	3	1
KEGG: 00020+1.2.4.2	5	2	1	1
KEGG: 00020+4.1.1.49	5	5	3	1
KEGG: 00040+1.1.1.22	5	1	1	1
KEGG: 00052+2.7.1.2	5	2	1	0
KEGG: 00053+1.1.1.22	5	1	1	1
KEGG: 00072+4.1.1.4	5	3	0	1
KEGG: 00230+1.1.1.205	5	10	1	0
KEGG: 00260+3.1.3.3	5	2	1	1
KEGG: 00270+6.3.2.3	5	1	1	1
KEGG: 00290+4.2.1.33	5	9	2	2
KEGG: 00310+1.2.4.2	5	2	1	1
KEGG: 00330+1.5.5.2	5	1	1	1
KEGG: 00340+2.1.1.22	5	4	2	0
KEGG: 00380+1.2.4.2	5	2	1	1
KEGG: 00480+6.3.2.3	5	1	1	1
KEGG: 00500+2.7.1.2	5	2	1	0
KEGG: 00500+3.2.1.2	5	0	0	2
KEGG: 00510+2.4.1.144	5	5	0	0
KEGG: 00520+1.1.1.22	5	1	1	1
KEGG: 00520+2.7.1.2	5	2	1	0
KEGG: 00521+2.7.1.2	5	2	1	0
KEGG: 00524+2.7.1.2	5	2	1	0
KEGG: 00564+2.7.7.41	5	7	4	0
KEGG: 00564+3.1.1.4	5	4	0	1
KEGG: 00565+3.1.1.4	5	4	0	1
KEGG: 00590+3.1.1.4	5	4	0	1
KEGG: 00591+3.1.1.4	5	4	0	1
KEGG: 00592+3.1.1.4	5	4	0	1
KEGG: 00620+3.1.2.6	5	5	1	0
KEGG: 00620+4.1.1.49	5	5	3	1
KEGG: 00640+4.1.1.4	5	3	0	1
KEGG: 00670+1.5.1.3	5	2	4	0
KEGG: 00680+3.1.3.3	5	2	1	1
KEGG: 00680+4.4.1.22	5	3	3	1
KEGG: 00710+4.1.1.49	5	5	3	1
KEGG: 00770+1.1.1.169	5	0	2	1
KEGG: 00860+1.14.14.18	5	5	1	2
KEGG: 00900+2.7.7.60	5	1	1	0
KEGG: 00970+6.1.1.22	5	2	1	0
KEGG: 00970+6.1.1.9	5	1	3	0
KEGG: 00983+1.1.1.205	5	10	1	0
KEGG: 04070+2.7.7.41	5	7	4	0
MetaCyc: PWY-2722	5	2	1	0
MetaCyc: PWY-2723	5	2	1	0
MetaCyc: PWY-4981	5	2	10	2
MetaCyc: PWY-5451	5	3	0	1
MetaCyc: PWY-5531	5	33	8	4
MetaCyc: PWY-5661	5	2	1	0
MetaCyc: PWY-5737	5	1	1	1
MetaCyc: PWY-5757	5	0	0	0
MetaCyc: PWY-5874	5	5	1	2
MetaCyc: PWY-6167	5	3	3	1
MetaCyc: PWY-6322	5	0	0	0
MetaCyc: PWY-6588	5	3	0	1
MetaCyc: PWY-6682	5	0	0	0
MetaCyc: PWY-6803	5	4	0	1
MetaCyc: PWY-6839	5	0	0	0
MetaCyc: PWY-6876	5	3	0	1
MetaCyc: PWY-6897	5	0	2	1
MetaCyc: PWY-7111	5	6	5	5
MetaCyc: PWY-7346	5	1	1	1
MetaCyc: PWY-7391	5	6	6	1
MetaCyc: PWY-7409	5	4	0	1
MetaCyc: PWY-7416	5	4	0	1
MetaCyc: PWY-7417	5	6	1	1
MetaCyc: PWY-7456	5	2	2	2
MetaCyc: PWY-7466	5	3	0	1
MetaCyc: PWY-7510	5	0	0	0
MetaCyc: PWY-7586	5	2	2	2
MetaCyc: PWY-7769	5	0	0	0
MetaCyc: PWY-7783	5	4	0	1
MetaCyc: PWY-7820	5	1	1	1
MetaCyc: PWY-7851	5	2	3	1
MetaCyc: PWY-7942	5	9	7	1
MetaCyc: PWY-842	5	0	0	2
MetaCyc: PWY-922	5	6	6	1
Reactome: R-HSA-110330	5	6	2	2
Reactome: R-HSA-110331	5	6	2	2
Reactome: R-HSA-112311	5	1	0	0
Reactome: R-HSA-113501	5	6	7	0
Reactome: R-HSA-1362409	5	13	15	4
Reactome: R-HSA-165159	5	2	7	1
Reactome: R-HSA-171319	5	9	5	3
Reactome: R-HSA-201681	5	23	2	1
Reactome: R-HSA-2142691	5	0	0	0
Reactome: R-HSA-2142753	5	0	1	1
Reactome: R-HSA-2173796	5	32	3	3
Reactome: R-HSA-381340	5	14	24	6
Reactome: R-HSA-5099900	5	2	3	1
Reactome: R-HSA-5140745	5	2	3	1
Reactome: R-HSA-5578999	5	3	1	0
Reactome: R-HSA-5579006	5	1	1	1
Reactome: R-HSA-5693565	5	25	5	2
Reactome: R-HSA-6787450	5	1	7	2
Reactome: R-HSA-6803204	5	0	0	0
Reactome: R-HSA-6806664	5	1	3	1
Reactome: R-HSA-70268	5	3	8	2
Reactome: R-HSA-70688	5	1	1	1
Reactome: R-HSA-879415	5	4	2	1
Reactome: R-HSA-8939243	5	3	9	4
Reactome: R-HSA-901042	5	4	2	1
Reactome: R-HSA-975574	5	5	0	0
Reactome: R-HSA-977225	5	25	4	1
KEGG: 00030+5.1.3.1	4	3	5	1
KEGG: 00040+5.1.3.1	4	3	5	1
KEGG: 00052+2.7.1.6	4	2	1	1
KEGG: 00052+5.4.99.9	4	2	4	0
KEGG: 00130+2.1.1.163	4	0	3	5
KEGG: 00230+6.3.2.6	4	5	1	1
KEGG: 00240+2.1.1.45	4	6	3	0
KEGG: 00260+1.1.1.3	4	0	5	1
KEGG: 00260+4.2.1.20	4	2	1	2
KEGG: 00270+1.1.1.3	4	0	5	1
KEGG: 00270+2.6.1.42	4	4	4	1
KEGG: 00280+2.6.1.42	4	4	4	1
KEGG: 00290+2.6.1.42	4	4	4	1
KEGG: 00300+1.1.1.3	4	0	5	1
KEGG: 00330+3.5.3.12	4	0	1	1
KEGG: 00340+2.1.2.5	4	1	2	0
KEGG: 00400+2.7.1.71	4	1	1	1
KEGG: 00400+4.2.1.20	4	2	1	2
KEGG: 00400+5.4.99.5	4	1	1	0
KEGG: 00500+2.4.1.25	4	1	3	1
KEGG: 00514+2.4.1.255	4	10	2	1
KEGG: 00520+2.7.1.6	4	2	1	1
KEGG: 00520+3.2.1.14	4	0	0	1
KEGG: 00520+3.2.1.55	4	0	0	0
KEGG: 00520+5.4.99.9	4	2	4	0
KEGG: 00561+2.7.1.30	4	0	9	2
KEGG: 00620+4.4.1.5	4	2	1	1
KEGG: 00710+5.1.3.1	4	3	5	1
KEGG: 00770+2.6.1.42	4	4	4	1
KEGG: 00770+2.7.1.24	4	1	2	1
KEGG: 00860+1.3.1.33	4	1	2	0
KEGG: 00860+2.5.1.61	4	2	1	0
KEGG: 00860+4.2.1.75	4	1	1	0
KEGG: 00860+6.6.1.1	4	7	2	1
KEGG: 00966+2.6.1.42	4	4	4	1
MetaCyc: PWY-2161	4	12	8	3
MetaCyc: PWY-2941	4	13	11	5
MetaCyc: PWY-2942	4	13	10	5
MetaCyc: PWY-3341	4	1	11	5
MetaCyc: PWY-3461	4	1	1	0
MetaCyc: PWY-3462	4	1	1	0
MetaCyc: PWY-4261	4	4	9	3
MetaCyc: PWY-43	4	0	1	1
MetaCyc: PWY-4984	4	3	5	0
MetaCyc: PWY-5083	4	2	8	3
MetaCyc: PWY-5097	4	13	12	5
MetaCyc: PWY-5108	4	4	4	1
MetaCyc: PWY-5129	4	1	2	1
MetaCyc: PWY-5697	4	1	2	1
MetaCyc: PWY-5751	4	2	3	4
MetaCyc: PWY-5844	4	0	3	5
MetaCyc: PWY-5849	4	0	3	5
MetaCyc: PWY-6120	4	1	1	0
MetaCyc: PWY-6147	4	2	3	0
MetaCyc: PWY-66	4	4	2	0
MetaCyc: PWY-6627	4	1	2	0
MetaCyc: PWY-6784	4	1	3	2
MetaCyc: PWY-6893	4	0	2	1
MetaCyc: PWY-6894	4	0	2	1
MetaCyc: PWY-6907	4	0	5	2
MetaCyc: PWY-6908	4	0	5	2
MetaCyc: PWY-7352	4	0	1	2
MetaCyc: PWY-7354	4	0	1	2
MetaCyc: PWY-7396	4	4	4	4
MetaCyc: PWY-7437	4	10	2	1
MetaCyc: PWY-7622	4	2	4	0
MetaCyc: PWY-7626	4	1	1	0
MetaCyc: PWY-7767	4	4	4	1
MetaCyc: PWY-7852	4	2	3	0
Reactome: R-HSA-1237112	4	4	7	2
Reactome: R-HSA-1253288	4	23	2	1
Reactome: R-HSA-1295596	4	23	2	1
Reactome: R-HSA-1358803	4	23	2	1
Reactome: R-HSA-1482788	4	3	0	2
Reactome: R-HSA-1592389	4	0	0	0
Reactome: R-HSA-1660514	4	2	2	0
Reactome: R-HSA-1660516	4	2	2	0
Reactome: R-HSA-1660517	4	2	2	0
Reactome: R-HSA-168638	4	23	2	1
Reactome: R-HSA-168927	4	23	2	1
Reactome: R-HSA-175474	4	23	2	1
Reactome: R-HSA-182971	4	23	2	1
Reactome: R-HSA-201688	4	2	4	1
Reactome: R-HSA-202670	4	2	0	0
Reactome: R-HSA-205043	4	23	7	2
Reactome: R-HSA-209543	4	23	2	1
Reactome: R-HSA-209560	4	23	2	1
Reactome: R-HSA-2122948	4	23	7	2
Reactome: R-HSA-2142789	4	3	6	4
Reactome: R-HSA-2161541	4	2	3	0
Reactome: R-HSA-2173791	4	23	2	1
Reactome: R-HSA-2299718	4	1	2	2
Reactome: R-HSA-2559580	4	23	4	1
Reactome: R-HSA-2559585	4	23	2	1
Reactome: R-HSA-264876	4	2	6	4
Reactome: R-HSA-2691232	4	23	2	1
Reactome: R-HSA-2979096	4	23	7	2
Reactome: R-HSA-3134975	4	23	2	1
Reactome: R-HSA-3769402	4	23	2	2
Reactome: R-HSA-3785653	4	23	2	1
Reactome: R-HSA-381771	4	4	5	2
Reactome: R-HSA-400511	4	4	5	2
Reactome: R-HSA-420499	4	54	17	11
Reactome: R-HSA-445144	4	2	4	1
Reactome: R-HSA-445989	4	23	2	1
Reactome: R-HSA-450302	4	23	2	1
Reactome: R-HSA-450321	4	23	2	1
Reactome: R-HSA-4549356	4	0	2	1
Reactome: R-HSA-4641263	4	23	2	1
Reactome: R-HSA-5357905	4	23	2	1
Reactome: R-HSA-5357956	4	23	2	1
Reactome: R-HSA-5619049	4	1	2	1
Reactome: R-HSA-5654726	4	23	2	1
Reactome: R-HSA-5654727	4	23	2	1
Reactome: R-HSA-5654732	4	23	2	1
Reactome: R-HSA-5654733	4	23	2	1
Reactome: R-HSA-5655799	4	1	2	1
Reactome: R-HSA-5657655	4	7	0	1
Reactome: R-HSA-5675482	4	23	2	1
Reactome: R-HSA-5689901	4	23	2	1
Reactome: R-HSA-6807004	4	23	2	1
Reactome: R-HSA-69541	4	23	2	1
Reactome: R-HSA-8849469	4	23	2	1
Reactome: R-HSA-8875360	4	23	2	1
Reactome: R-HSA-8876493	4	23	2	1
Reactome: R-HSA-8953750	4	6	7	1
Reactome: R-HSA-9013507	4	23	7	2
Reactome: R-HSA-9013973	4	23	2	1
Reactome: R-HSA-9014325	4	23	2	1
Reactome: R-HSA-912631	4	23	2	1
Reactome: R-HSA-936964	4	23	2	1
Reactome: R-HSA-937039	4	23	2	1
Reactome: R-HSA-937041	4	23	2	1
Reactome: R-HSA-937042	4	23	2	1
Reactome: R-HSA-937072	4	23	2	1
Reactome: R-HSA-975110	4	23	2	1
Reactome: R-HSA-975144	4	23	2	1
Reactome: R-HSA-975163	4	23	2	1
Reactome: R-HSA-975634	4	5	2	0
KEGG: 00010+1.1.1.1	3	2	3	3
KEGG: 00010+5.1.3.3	3	0	0	0
KEGG: 00020+1.3.5.1	3	9	5	1
KEGG: 00030+1.1.1.49	3	5	3	2
KEGG: 00051+5.4.2.8	3	0	1	1
KEGG: 00052+5.1.3.3	3	0	0	0
KEGG: 00071+1.1.1.1	3	2	3	3
KEGG: 00071+1.14.15.3	3	0	0	0
KEGG: 00073+2.3.1.20	3	5	1	0
KEGG: 00190+1.3.5.1	3	9	5	1
KEGG: 00190+3.6.3.6	3	2	1	1
KEGG: 00220+2.3.1.1	3	2	2	1
KEGG: 00220+2.6.1.1	3	3	4	1
KEGG: 00230+1.17.4.2	3	0	0	0
KEGG: 00230+3.5.3.4	3	0	2	0
KEGG: 00230+3.6.1.66	3	2	2	1
KEGG: 00230+4.3.2.3	3	0	0	0
KEGG: 00240+1.17.4.2	3	0	0	0
KEGG: 00240+2.1.3.2	3	1	1	1
KEGG: 00240+2.7.1.21	3	0	0	1
KEGG: 00240+2.7.1.48	3	1	1	1
KEGG: 00240+6.3.5.5	3	2	1	2
KEGG: 00250+2.1.3.2	3	1	1	1
KEGG: 00250+2.6.1.1	3	3	4	1
KEGG: 00250+6.3.5.5	3	2	1	2
KEGG: 00260+1.1.1.1	3	2	3	3
KEGG: 00260+1.2.1.8+1.1.99.1	3	1	0	0
KEGG: 00260+2.1.2.1	3	9	5	2
KEGG: 00260+2.7.1.39	3	1	1	1
KEGG: 00260+2.7.2.4	3	6	3	1
KEGG: 00261+2.7.2.4	3	6	3	1
KEGG: 00270+2.6.1.1	3	3	4	1
KEGG: 00270+2.7.2.4	3	6	3	1
KEGG: 00300+2.7.2.4	3	6	3	1
KEGG: 00330+2.6.1.1	3	3	4	1
KEGG: 00350+1.1.1.1	3	2	3	3
KEGG: 00350+2.6.1.1	3	3	4	1
KEGG: 00360+2.6.1.1	3	3	4	1
KEGG: 00400+1.4.1.24	3	1	0	0
KEGG: 00400+2.5.1.54	3	1	1	1
KEGG: 00400+2.6.1.1	3	3	4	1
KEGG: 00400+4.1.3.27	3	2	4	2
KEGG: 00400+4.2.1.51	3	1	2	1
KEGG: 00401+2.6.1.1	3	3	4	1
KEGG: 00405+4.1.3.27	3	2	4	2
KEGG: 00440+5.4.2.9	3	0	0	0
KEGG: 00450+2.7.9.3	3	2	1	0
KEGG: 00460+2.1.2.1	3	9	5	2
KEGG: 00480+1.1.1.49	3	5	3	2
KEGG: 00511+3.2.1.51	3	0	0	0
KEGG: 00520+5.4.2.8	3	0	1	1
KEGG: 00561+2.3.1.20	3	5	1	0
KEGG: 00562+2.7.1.158	3	2	1	0
KEGG: 00590+1.14.15.3	3	0	0	0
KEGG: 00590+3.3.2.6	3	6	2	0
KEGG: 00592+1.1.1.1	3	2	3	3
KEGG: 00600+1.14.19.17	3	1	2	0
KEGG: 00620+2.3.3.9	3	2	2	0
KEGG: 00620+3.6.1.7	3	5	1	2
KEGG: 00625+1.1.1.1	3	2	3	3
KEGG: 00626+1.1.1.1	3	2	3	3
KEGG: 00627+3.6.1.7	3	5	1	2
KEGG: 00630+2.1.2.1	3	9	5	2
KEGG: 00630+2.3.3.9	3	2	2	0
KEGG: 00650+1.3.5.1	3	9	5	1
KEGG: 00670+2.1.1.45	3	5	2	0
KEGG: 00670+2.1.2.1	3	9	5	2
KEGG: 00680+1.1.1.284	3	2	2	1
KEGG: 00680+2.1.2.1	3	9	5	2
KEGG: 00680+3.1.2.12	3	1	1	0
KEGG: 00680+3.1.3.71	3	0	0	0
KEGG: 00710+2.6.1.1	3	3	4	1
KEGG: 00720+1.3.5.1	3	9	5	1
KEGG: 00730+2.5.1.3	3	0	2	1
KEGG: 00760+2.7.1.23	3	0	4	2
KEGG: 00790+2.8.1.12	3	0	1	0
KEGG: 00790+3.5.4.16	3	1	2	0
KEGG: 00830+1.1.1.1	3	2	3	3
KEGG: 00830+1.14.15.3	3	0	0	0
KEGG: 00860+4.99.1.1	3	0	1	1
KEGG: 00900+3.4.24.84	3	3	1	0
KEGG: 00920+1.8.1.2	3	6	3	1
KEGG: 00930+1.14.15.3	3	0	0	0
KEGG: 00950+2.6.1.1	3	3	4	1
KEGG: 00960+2.6.1.1	3	3	4	1
KEGG: 00970+6.1.1.6	3	4	2	2
KEGG: 00980+1.1.1.1	3	2	3	3
KEGG: 00982+1.1.1.1	3	2	3	3
KEGG: 00983+2.1.1.67	3	1	6	4
KEGG: 00983+2.7.1.21	3	0	0	1
KEGG: 00983+2.7.1.48	3	1	1	1
KEGG: 04070+2.7.1.158	3	2	1	0
MetaCyc: PWY-181	3	9	5	2
MetaCyc: PWY-3162	3	2	3	3
MetaCyc: PWY-3661	3	9	5	2
MetaCyc: PWY-3661-1	3	9	5	2
MetaCyc: PWY-3722	3	1	0	0
MetaCyc: PWY-4302	3	9	8	2
MetaCyc: PWY-4661	3	2	8	0
MetaCyc: PWY-5079	3	2	3	3
MetaCyc: PWY-5082	3	2	3	3
MetaCyc: PWY-5480	3	2	3	3
MetaCyc: PWY-5482	3	0	5	2
MetaCyc: PWY-5485	3	0	5	2
MetaCyc: PWY-5486	3	2	3	3
MetaCyc: PWY-5663	3	1	2	0
MetaCyc: PWY-5664	3	1	2	0
MetaCyc: PWY-5694	3	0	0	0
MetaCyc: PWY-5705	3	0	0	0
MetaCyc: PWY-5958	3	2	4	2
MetaCyc: PWY-6160	3	1	0	0
MetaCyc: PWY-6313	3	2	3	3
MetaCyc: PWY-6318	3	3	4	1
MetaCyc: PWY-6333	3	2	3	3
MetaCyc: PWY-6342	3	2	3	3
MetaCyc: PWY-6361	3	2	1	0
MetaCyc: PWY-6362	3	2	2	0
MetaCyc: PWY-6369	3	2	1	0
MetaCyc: PWY-6372	3	2	7	0
MetaCyc: PWY-6482	3	2	5	2
MetaCyc: PWY-6554	3	2	2	0
MetaCyc: PWY-6559	3	8	4	1
MetaCyc: PWY-6562	3	8	4	1
MetaCyc: PWY-6587	3	2	3	3
MetaCyc: PWY-6638	3	3	4	1
MetaCyc: PWY-6642	3	3	4	1
MetaCyc: PWY-6643	3	3	4	1
MetaCyc: PWY-6660	3	2	4	2
MetaCyc: PWY-6661	3	2	4	2
MetaCyc: PWY-6703	3	1	2	0
MetaCyc: PWY-6802	3	2	3	3
MetaCyc: PWY-6871	3	3	5	4
MetaCyc: PWY-6983	3	1	2	0
MetaCyc: PWY-7013	3	2	3	3
MetaCyc: PWY-7153	3	8	4	1
MetaCyc: PWY-7193	3	1	1	1
MetaCyc: PWY-7269	3	0	4	2
MetaCyc: PWY-7294	3	2	2	0
MetaCyc: PWY-7295	3	2	2	0
MetaCyc: PWY-7419	3	0	0	0
MetaCyc: PWY-7432	3	1	2	1
MetaCyc: PWY-7442	3	2	2	0
MetaCyc: PWY-7494	3	1	0	0
MetaCyc: PWY-7546	3	2	5	2
MetaCyc: PWY-7798	3	2	2	1
MetaCyc: PWY-7887	3	0	3	0
Reactome: R-HSA-111367	3	10	3	1
Reactome: R-HSA-113507	3	2	2	4
Reactome: R-HSA-1368082	3	5	13	1
Reactome: R-HSA-162594	3	4	1	0
Reactome: R-HSA-163282	3	2	1	0
Reactome: R-HSA-164843	3	1	2	1
Reactome: R-HSA-177504	3	1	2	0
Reactome: R-HSA-1839117	3	0	0	0
Reactome: R-HSA-1855167	3	2	2	0
Reactome: R-HSA-1855191	3	2	1	0
Reactome: R-HSA-196108	3	2	3	1
Reactome: R-HSA-1971475	3	0	3	0
Reactome: R-HSA-202733	3	4	0	5
Reactome: R-HSA-2029482	3	5	0	2
Reactome: R-HSA-2032785	3	5	4	0
Reactome: R-HSA-211976	3	2	3	1
Reactome: R-HSA-2395516	3	2	3	1
Reactome: R-HSA-2564830	3	5	4	2
Reactome: R-HSA-3270619	3	3	3	1
Reactome: R-HSA-381183	3	0	3	0
Reactome: R-HSA-392154	3	1	29	2
Reactome: R-HSA-400206	3	5	6	2
Reactome: R-HSA-4085011	3	4	1	1
Reactome: R-HSA-416993	3	1	2	0
Reactome: R-HSA-418594	3	0	0	0
Reactome: R-HSA-426486	3	5	1	3
Reactome: R-HSA-427359	3	0	1	1
Reactome: R-HSA-432722	3	1	1	1
Reactome: R-HSA-446210	3	4	1	1
Reactome: R-HSA-5578995	3	1	6	4
Reactome: R-HSA-5579026	3	2	3	1
Reactome: R-HSA-5655302	3	0	0	0
Reactome: R-HSA-5663213	3	5	0	2
Reactome: R-HSA-606279	3	3	0	2
Reactome: R-HSA-6785470	3	4	9	2
Reactome: R-HSA-6802952	3	0	6	1
Reactome: R-HSA-6803205	3	4	1	1
Reactome: R-HSA-6811555	3	6	4	2
Reactome: R-HSA-68616	3	2	2	4
Reactome: R-HSA-68689	3	2	2	4
Reactome: R-HSA-71064	3	10	6	2
Reactome: R-HSA-8866423	3	4	0	0
Reactome: R-HSA-8873719	3	4	1	1
Reactome: R-HSA-8951671	3	5	4	0
Reactome: R-HSA-8963888	3	4	0	0
KEGG: 00010+1.2.4.1	2	1	1	1
KEGG: 00020+1.1.1.42	2	12	2	0
KEGG: 00020+1.2.4.1	2	1	1	1
KEGG: 00020+4.2.1.3	2	10	2	1
KEGG: 00030+2.2.1.2	2	0	3	1
KEGG: 00051+1.1.1.271	2	1	1	0
KEGG: 00051+4.2.1.47	2	3	1	0
KEGG: 00051+5.3.1.8	2	2	1	1
KEGG: 00052+2.7.7.12	2	0	0	0
KEGG: 00062+4.2.1.134	2	0	2	2
KEGG: 00071+5.1.2.3+4.2.1.17+1.1.1.35	2	3	1	1
KEGG: 00072+2.3.3.10	2	4	1	0
KEGG: 00100+5.5.1.9	2	0	2	0
KEGG: 00130+2.1.1.222+2.1.1.64	2	1	1	1
KEGG: 00130+2.5.1.74	2	0	1	0
KEGG: 00220+1.4.1.2	2	0	0	0
KEGG: 00220+2.1.3.3	2	1	2	0
KEGG: 00220+2.3.1.35+2.3.1.1	2	2	1	1
KEGG: 00220+2.7.2.8	2	1	1	0
KEGG: 00220+6.3.4.5	2	1	1	0
KEGG: 00230+2.7.4.10	2	0	1	0
KEGG: 00230+3.6.1.40	2	1	0	0
KEGG: 00230+3.6.1.9	2	2	1	1
KEGG: 00230+4.6.1.2	2	1	51	2
KEGG: 00230+6.3.3.1	2	4	1	1
KEGG: 00240+1.3.5.2	2	1	1	1
KEGG: 00240+2.4.2.10	2	1	1	0
KEGG: 00240+2.7.4.9	2	3	1	1
KEGG: 00240+3.6.1.12	2	1	1	1
KEGG: 00240+3.6.1.9	2	2	1	1
KEGG: 00240+4.1.1.23	2	2	2	1
KEGG: 00250+1.4.1.1	2	0	0	0
KEGG: 00250+1.4.1.14	2	9	0	0
KEGG: 00250+1.4.1.2	2	0	0	0
KEGG: 00250+2.6.1.16	2	3	1	1
KEGG: 00250+6.3.4.5	2	1	1	0
KEGG: 00250+6.3.5.4	2	1	2	2
KEGG: 00260+4.3.1.17	2	0	0	0
KEGG: 00270+4.3.1.17	2	0	0	0
KEGG: 00270+4.4.1.8	2	0	0	0
KEGG: 00280+1.1.1.31	2	1	0	1
KEGG: 00280+1.2.1.27	2	3	2	1
KEGG: 00280+2.3.3.10	2	4	1	0
KEGG: 00330+2.3.1.109	2	0	0	0
KEGG: 00330+2.6.1.13	2	0	1	1
KEGG: 00330+2.7.2.11	2	0	1	2
KEGG: 00330+3.5.3.11	2	0	0	0
KEGG: 00332+2.7.2.11	2	0	1	2
KEGG: 00400+1.3.1.12	2	1	2	0
KEGG: 00400+4.2.3.5	2	0	1	1
KEGG: 00401+1.3.1.12	2	1	2	0
KEGG: 00430+1.4.1.1	2	0	0	0
KEGG: 00430+1.4.1.2	2	0	0	0
KEGG: 00430+2.7.2.1	2	0	2	1
KEGG: 00440+2.6.1.37	2	4	1	1
KEGG: 00440+4.1.1.82	2	0	0	0
KEGG: 00450+1.8.1.9	2	1	1	1
KEGG: 00450+4.4.1.8	2	0	0	0
KEGG: 00471+5.1.1.3	2	0	0	0
KEGG: 00480+1.1.1.42	2	12	2	0
KEGG: 00480+3.4.11.1	2	1	3	1
KEGG: 00500+3.6.1.9	2	2	1	1
KEGG: 00510+2.7.8.15	2	0	1	0
KEGG: 00510+3.2.1.106	2	2	0	0
KEGG: 00520+1.1.1.271	2	1	1	0
KEGG: 00520+2.6.1.16	2	3	1	1
KEGG: 00520+2.7.7.12	2	0	0	0
KEGG: 00520+4.2.1.47	2	3	1	0
KEGG: 00520+5.1.3.9	2	0	0	0
KEGG: 00520+5.3.1.8	2	2	1	1
KEGG: 00531+3.2.1.50	2	0	1	0
KEGG: 00550+2.7.8.13	2	0	1	2
KEGG: 00564+1.1.1.8	2	1	2	0
KEGG: 00564+2.1.1.17	2	1	2	2
KEGG: 00620+1.2.4.1	2	1	1	1
KEGG: 00620+2.7.2.1	2	0	2	1
KEGG: 00630+4.2.1.3	2	10	2	1
KEGG: 00640+1.2.1.27	2	3	2	1
KEGG: 00640+2.7.2.1	2	0	2	1
KEGG: 00640+4.2.3.3	2	0	0	0
KEGG: 00650+2.3.3.10	2	4	1	0
KEGG: 00650+5.1.2.3+4.2.1.17+1.1.1.35	2	3	1	1
KEGG: 00670+2.1.2.5	2	0	1	0
KEGG: 00670+4.3.1.4+2.1.2.5	2	1	1	0
KEGG: 00680+2.7.2.1	2	0	2	1
KEGG: 00710+2.7.1.19	2	31	1	0
KEGG: 00720+1.1.1.42	2	12	2	0
KEGG: 00720+2.7.2.1	2	0	2	1
KEGG: 00720+4.2.1.3	2	10	2	1
KEGG: 00730+2.7.1.49	2	2	2	0
KEGG: 00730+2.8.1.7	2	6	4	1
KEGG: 00740+2.7.1.26	2	1	4	0
KEGG: 00740+3.6.1.9	2	2	1	1
KEGG: 00740+4.1.99.12	2	2	1	0
KEGG: 00750+4.3.3.6	2	9	3	1
KEGG: 00760+1.4.1.21	2	1	0	0
KEGG: 00760+3.6.1.9	2	2	1	1
KEGG: 00760+6.3.1.5	2	0	1	0
KEGG: 00760+6.3.5.1	2	0	1	0
KEGG: 00770+3.6.1.9	2	2	1	1
KEGG: 00860+1.3.3.4	2	1	1	0
KEGG: 00860+3.1.1.14	2	0	0	1
KEGG: 00860+4.99.1.4+1.3.1.76+2.1.1.107	2	2	2	1
KEGG: 00860+6.1.1.17	2	4	1	1
KEGG: 00900+1.1.1.267	2	1	2	0
KEGG: 00900+2.1.1.100	2	1	2	0
KEGG: 00900+2.3.3.10	2	4	1	0
KEGG: 00900+2.7.4.26	2	1	1	0
KEGG: 00900+4.6.1.12	2	1	1	0
KEGG: 00900+5.3.3.2	2	1	0	1
KEGG: 00908+2.5.1.75	2	1	3	1
KEGG: 00910+1.4.1.14	2	9	0	0
KEGG: 00910+1.4.1.2	2	0	0	0
KEGG: 00910+1.7.99.1	2	1	2	2
KEGG: 00970+6.1.1.16	2	2	4	0
KEGG: 00970+6.1.1.17	2	4	1	1
KEGG: 00970+6.1.1.18	2	2	2	0
KEGG: 00970+6.1.1.4	2	1	3	1
KEGG: 00970+6.1.1.5	2	4	4	3
KEGG: 00983+2.4.2.10	2	1	1	0
MetaCyc: PWY-1269	2	1	0	1
MetaCyc: PWY-2541	2	0	2	0
MetaCyc: PWY-2724	2	0	0	0
MetaCyc: PWY-2781	2	1	3	1
MetaCyc: PWY-3861	2	2	1	1
MetaCyc: PWY-3881	2	2	1	1
MetaCyc: PWY-40	2	0	0	0
MetaCyc: PWY-4061	2	3	0	1
MetaCyc: PWY-4983	2	1	2	0
MetaCyc: PWY-5	2	1	2	0
MetaCyc: PWY-5022	2	0	0	0
MetaCyc: PWY-5098	2	0	0	1
MetaCyc: PWY-5123	2	1	0	1
MetaCyc: PWY-5194	2	2	2	1
MetaCyc: PWY-5196	2	2	2	1
MetaCyc: PWY-5316	2	0	2	1
MetaCyc: PWY-5353	2	0	2	2
MetaCyc: PWY-5523	2	1	4	0
MetaCyc: PWY-5642	2	3	2	1
MetaCyc: PWY-5651	2	4	0	0
MetaCyc: PWY-5691	2	2	4	1
MetaCyc: PWY-5698	2	5	5	2
MetaCyc: PWY-5738	2	3	1	0
MetaCyc: PWY-5739	2	3	1	0
MetaCyc: PWY-5740	2	3	1	0
MetaCyc: PWY-5851	2	0	1	0
MetaCyc: PWY-5852	2	0	1	0
MetaCyc: PWY-5853	2	0	1	0
MetaCyc: PWY-5855	2	1	1	1
MetaCyc: PWY-5856	2	1	1	1
MetaCyc: PWY-5857	2	1	1	1
MetaCyc: PWY-5870	2	1	1	1
MetaCyc: PWY-5871	2	1	1	1
MetaCyc: PWY-5872	2	1	1	1
MetaCyc: PWY-5873	2	1	1	1
MetaCyc: PWY-6118	2	5	2	1
MetaCyc: PWY-6305	2	1	1	0
MetaCyc: PWY-6309	2	4	0	0
MetaCyc: PWY-6344	2	1	8	2
MetaCyc: PWY-6383	2	1	0	1
MetaCyc: PWY-6466	2	9	3	1
MetaCyc: PWY-6708	2	1	1	1
MetaCyc: PWY-6825	2	1	2	2
MetaCyc: PWY-6832	2	4	1	1
MetaCyc: PWY-6842	2	3	0	1
MetaCyc: PWY-6859	2	1	0	1
MetaCyc: PWY-6910	2	2	2	0
MetaCyc: PWY-6927	2	0	0	1
MetaCyc: PWY-6938	2	0	2	0
MetaCyc: PWY-6958	2	0	2	2
MetaCyc: PWY-7049	2	0	2	2
MetaCyc: PWY-7053	2	0	2	2
MetaCyc: PWY-7102	2	1	0	1
MetaCyc: PWY-7112	2	3	0	1
MetaCyc: PWY-7126	2	0	0	0
MetaCyc: PWY-7155	2	0	2	0
MetaCyc: PWY-7164	2	0	0	1
MetaCyc: PWY-7206	2	2	1	1
MetaCyc: PWY-7230	2	1	1	1
MetaCyc: PWY-7233	2	1	1	1
MetaCyc: PWY-7250	2	6	4	1
MetaCyc: PWY-7303	2	1	2	0
MetaCyc: PWY-7342	2	0	2	1
MetaCyc: PWY-7377	2	2	3	1
MetaCyc: PWY-7394	2	2	4	0
MetaCyc: PWY-7411	2	3	3	0
MetaCyc: PWY-7571	2	4	1	0
MetaCyc: PWY-7573	2	3	1	0
MetaCyc: PWY-7592	2	0	2	2
MetaCyc: PWY-7727	2	0	2	2
MetaCyc: PWY-7728	2	0	2	2
MetaCyc: PWY-7821	2	8	1	2
MetaCyc: PWY-7849	2	2	4	0
MetaCyc: PWY-7863	2	1	4	0
MetaCyc: PWY-7888	2	6	4	1
MetaCyc: PWY-7889	2	6	4	1
MetaCyc: PWY-7891	2	6	4	1
MetaCyc: PWY-7892	2	6	6	1
MetaCyc: PWY-7904	2	6	4	1
MetaCyc: PWY-7918	2	2	0	0
Reactome: R-HSA-1227986	2	3	1	0
Reactome: R-HSA-1482801	2	0	0	2
Reactome: R-HSA-1482839	2	0	0	2
Reactome: R-HSA-1482922	2	0	0	2
Reactome: R-HSA-1483115	2	0	0	1
Reactome: R-HSA-163754	2	0	3	1
Reactome: R-HSA-1660499	2	2	2	2
Reactome: R-HSA-1679131	2	0	0	0
Reactome: R-HSA-201722	2	8	12	2
Reactome: R-HSA-2022090	2	0	0	0
Reactome: R-HSA-203754	2	1	1	0
Reactome: R-HSA-212436	2	7	8	4
Reactome: R-HSA-2206282	2	0	1	0
Reactome: R-HSA-2559584	2	1	1	2
Reactome: R-HSA-3371571	2	0	6	2
Reactome: R-HSA-351143	2	0	0	0
Reactome: R-HSA-375276	2	0	0	0
Reactome: R-HSA-3928662	2	4	0	2
Reactome: R-HSA-4043916	2	2	1	1
Reactome: R-HSA-416476	2	0	0	0
Reactome: R-HSA-425397	2	1	1	1
Reactome: R-HSA-428890	2	2	2	1
Reactome: R-HSA-4793954	2	2	0	0
Reactome: R-HSA-480985	2	0	0	0
Reactome: R-HSA-5083635	2	11	1	0
Reactome: R-HSA-5173214	2	11	1	0
Reactome: R-HSA-5578998	2	4	1	1
Reactome: R-HSA-5609978	2	0	0	0
Reactome: R-HSA-5619061	2	1	1	1
Reactome: R-HSA-5632928	2	1	3	0
Reactome: R-HSA-5637810	2	3	1	0
Reactome: R-HSA-6791055	2	0	3	1
Reactome: R-HSA-6791462	2	0	3	1
Reactome: R-HSA-6793080	2	1	2	0
Reactome: R-HSA-6803207	2	4	4	1
Reactome: R-HSA-6809371	2	0	0	1
Reactome: R-HSA-70350	2	3	3	0
KEGG: 00010+1.8.1.4	1	1	1	0
KEGG: 00010+5.4.2.12	1	0	0	1
KEGG: 00010+6.2.1.1	1	2	4	2
KEGG: 00020+1.1.5.4	1	3	0	0
KEGG: 00020+1.8.1.4	1	1	1	0
KEGG: 00020+2.3.1.61	1	3	1	1
KEGG: 00020+4.2.1.2	1	2	2	2
KEGG: 00030+1.1.99.3	1	0	0	0
KEGG: 00030+2.2.1.1	1	20	5	1
KEGG: 00030+2.7.1.15	1	2	2	2
KEGG: 00030+5.3.1.6	1	2	1	2
KEGG: 00040+2.7.1.17	1	0	0	0
KEGG: 00040+2.7.7.9	1	3	2	1
KEGG: 00040+4.2.1.8	1	0	0	0
KEGG: 00051+5.3.1.6	1	2	1	2
KEGG: 00052+2.7.7.9	1	3	2	1
KEGG: 00053+1.3.2.3	1	1	1	0
KEGG: 00053+1.8.5.1	1	1	0	1
KEGG: 00071+1.3.8.8+1.3.8.7	1	0	1	0
KEGG: 00130+2.2.1.9	1	1	1	0
KEGG: 00140+1.3.1.22	1	0	0	0
KEGG: 00190+1.10.2.2	1	1	2	2
KEGG: 00195+1.18.1.2	1	29	3	0
KEGG: 00220+1.2.1.38	1	3	3	0
KEGG: 00220+3.5.1.14	1	0	1	0
KEGG: 00220+3.5.3.6	1	0	0	0
KEGG: 00230+1.17.1.4	1	0	0	0
KEGG: 00230+2.1.2.2	1	1	1	1
KEGG: 00230+2.4.2.8	1	2	1	1
KEGG: 00230+2.7.1.25	1	1	3	2
KEGG: 00230+2.7.7.8	1	0	1	0
KEGG: 00230+3.5.2.17	1	2	2	0
KEGG: 00230+3.5.2.5	1	1	0	1
KEGG: 00230+3.5.3.26	1	4	5	1
KEGG: 00230+4.1.1.21	1	1	1	0
KEGG: 00230+4.1.1.97	1	0	2	0
KEGG: 00230+6.3.4.4	1	1	1	1
KEGG: 00230+6.3.5.3	1	4	1	1
KEGG: 00240+1.3.98.1	1	0	0	0
KEGG: 00240+2.7.7.8	1	0	1	0
KEGG: 00250+3.5.1.1	1	1	0	0
KEGG: 00250+6.3.4.4	1	1	1	1
KEGG: 00260+1.4.3.21	1	0	0	1
KEGG: 00260+1.4.4.2	1	3	1	0
KEGG: 00260+1.8.1.4	1	1	1	0
KEGG: 00260+2.3.1.178	1	0	0	0
KEGG: 00260+4.2.1.108	1	0	0	0
KEGG: 00260+4.3.1.19	1	1	2	0
KEGG: 00260+5.4.2.12	1	0	0	1
KEGG: 00270+2.3.1.31	1	0	0	0
KEGG: 00270+3.2.2.9	1	0	0	0
KEGG: 00280+1.3.8.7	1	0	1	0
KEGG: 00280+1.8.1.4	1	1	1	0
KEGG: 00290+1.1.1.85	1	2	1	1
KEGG: 00290+2.2.1.6	1	1	0	0
KEGG: 00290+4.2.1.9	1	2	1	1
KEGG: 00290+4.3.1.19	1	1	2	0
KEGG: 00300+4.1.1.20	1	1	1	1
KEGG: 00300+4.2.1.36	1	0	0	0
KEGG: 00310+2.3.1.61	1	3	1	1
KEGG: 00340+2.4.2.17	1	2	1	0
KEGG: 00340+2.6.1.9	1	0	1	0
KEGG: 00340+3.5.4.19	1	0	1	1
KEGG: 00340+3.6.1.31	1	4	3	1
KEGG: 00340+4.2.1.19	1	1	2	1
KEGG: 00350+1.13.11.5	1	0	2	0
KEGG: 00350+1.4.3.21	1	0	0	1
KEGG: 00350+2.6.1.9	1	0	1	0
KEGG: 00360+1.11.1.21	1	0	2	3
KEGG: 00360+1.4.3.21	1	0	0	1
KEGG: 00360+2.6.1.9	1	0	1	0
KEGG: 00364+4.2.1.84	1	0	0	1
KEGG: 00380+1.11.1.21	1	0	2	3
KEGG: 00380+3.5.1.9	1	2	0	0
KEGG: 00380+3.7.1.3	1	1	0	0
KEGG: 00380+4.2.1.84	1	0	0	1
KEGG: 00400+2.4.2.18	1	1	1	1
KEGG: 00400+2.6.1.9	1	0	1	0
KEGG: 00400+4.1.1.48	1	1	5	1
KEGG: 00401+2.6.1.9	1	0	1	0
KEGG: 00410+1.3.8.7	1	0	1	0
KEGG: 00410+1.4.3.21	1	0	0	1
KEGG: 00410+4.1.1.9	1	0	1	0
KEGG: 00410+6.3.2.1	1	0	1	0
KEGG: 00430+2.3.1.8	1	0	3	1
KEGG: 00450+6.1.1.10	1	2	5	2
KEGG: 00460+3.5.1.1	1	1	0	0
KEGG: 00471+4.2.1.48	1	0	0	0
KEGG: 00480+2.5.1.18+1.8.5.1	1	1	0	1
KEGG: 00500+2.7.7.9	1	3	2	1
KEGG: 00500+3.2.1.3	1	0	0	0
KEGG: 00500+3.2.1.39	1	0	0	0
KEGG: 00510+2.4.1.117	1	0	0	0
KEGG: 00510+2.4.1.131	1	0	1	0
KEGG: 00510+2.4.1.256	1	0	0	1
KEGG: 00510+2.4.1.257+2.4.1.132	1	1	0	1
KEGG: 00510+2.4.1.258	1	0	2	1
KEGG: 00513+2.4.1.131	1	0	1	0
KEGG: 00513+2.4.1.257+2.4.1.132	1	1	0	1
KEGG: 00513+2.4.1.258	1	0	2	1
KEGG: 00520+2.7.7.9	1	3	2	1
KEGG: 00520+5.4.2.3	1	1	0	0
KEGG: 00531+3.1.6.14	1	2	1	0
KEGG: 00540+2.5.1.55	1	0	0	1
KEGG: 00540+2.7.7.38	1	1	0	0
KEGG: 00540+2.7.7.70+2.7.1.167	1	0	0	0
KEGG: 00564+2.7.8.5	1	2	2	0
KEGG: 00564+3.6.1.26	1	0	0	0
KEGG: 00600+2.4.1.80	1	0	0	1
KEGG: 00620+1.1.5.4	1	3	0	0
KEGG: 00620+1.8.1.4	1	1	1	0
KEGG: 00620+2.3.1.8	1	0	3	1
KEGG: 00620+4.2.1.2	1	2	2	2
KEGG: 00620+6.2.1.1	1	2	4	2
KEGG: 00627+4.2.1.84	1	0	0	1
KEGG: 00630+3.5.1.9	1	2	0	0
KEGG: 00640+1.3.8.7	1	0	1	0
KEGG: 00640+1.8.1.4	1	1	1	0
KEGG: 00640+2.3.1.8	1	0	3	1
KEGG: 00640+4.1.1.9	1	0	1	0
KEGG: 00640+4.2.1.99	1	6	1	0
KEGG: 00640+6.2.1.1	1	2	4	2
KEGG: 00643+1.13.11.5	1	0	2	0
KEGG: 00643+4.2.1.84	1	0	0	1
KEGG: 00650+2.2.1.6	1	1	0	0
KEGG: 00660+1.1.1.85	1	2	1	1
KEGG: 00660+2.2.1.6	1	1	0	0
KEGG: 00670+1.5.1.3+2.1.1.45	1	1	1	0
KEGG: 00670+2.1.2.2	1	1	1	1
KEGG: 00670+6.3.4.3	1	2	2	0
KEGG: 00680+2.3.1.8	1	0	3	1
KEGG: 00680+5.4.2.12	1	0	0	1
KEGG: 00680+6.2.1.1	1	2	4	2
KEGG: 00710+2.2.1.1	1	20	5	1
KEGG: 00710+5.3.1.6	1	2	1	2
KEGG: 00720+2.3.1.8	1	0	3	1
KEGG: 00720+4.2.1.2	1	2	2	2
KEGG: 00720+6.2.1.1	1	2	4	2
KEGG: 00720+6.3.4.3	1	2	2	0
KEGG: 00730+2.7.1.50	1	0	0	0
KEGG: 00730+2.7.4.16	1	0	0	0
KEGG: 00730+2.7.6.2	1	0	3	1
KEGG: 00740+2.5.1.78	1	1	1	0
KEGG: 00740+2.5.1.9	1	0	1	0
KEGG: 00740+3.1.3.2	1	1	1	0
KEGG: 00740+3.5.1.102	1	0	0	1
KEGG: 00740+3.5.4.26+1.1.1.193	1	0	0	0
KEGG: 00760+2.4.2.19	1	0	1	0
KEGG: 00760+3.6.1.22	1	1	1	1
KEGG: 00770+2.1.2.11	1	3	2	0
KEGG: 00770+2.2.1.6	1	1	0	0
KEGG: 00770+2.7.7.3	1	1	1	0
KEGG: 00770+4.2.1.9	1	2	1	1
KEGG: 00770+6.3.2.1	1	0	1	0
KEGG: 00770+6.3.2.5	1	1	1	1
KEGG: 00780+2.8.1.6	1	0	1	3
KEGG: 00785+2.8.1.8	1	1	2	1
KEGG: 00790+2.5.1.15	1	2	1	0
KEGG: 00790+2.7.6.3	1	1	1	0
KEGG: 00790+3.1.3.1	1	2	1	0
KEGG: 00790+3.4.19.9	1	2	0	0
KEGG: 00790+4.1.99.22	1	0	3	1
KEGG: 00790+4.2.1.96	1	3	2	1
KEGG: 00790+4.6.1.17	1	2	1	1
KEGG: 00860+1.3.3.3	1	2	3	2
KEGG: 00860+2.5.1.17	1	0	1	1
KEGG: 00860+4.1.1.37	1	2	5	2
KEGG: 00900+1.1.1.34	1	0	1	0
KEGG: 00900+1.17.7.4	1	2	2	1
KEGG: 00900+2.5.1.58	1	0	1	0
KEGG: 00900+2.7.1.148	1	1	0	1
KEGG: 00905+1.3.1.22	1	0	0	0
KEGG: 00906+1.23.5.1	1	2	3	0
KEGG: 00906+5.2.1.14	1	3	1	3
KEGG: 00920+2.7.1.25	1	1	3	2
KEGG: 00920+3.1.3.7	1	0	1	0
KEGG: 00940+1.11.1.21	1	0	2	3
KEGG: 00950+1.4.3.21	1	0	0	1
KEGG: 00960+1.4.3.21	1	0	0	1
KEGG: 00960+2.6.1.9	1	0	1	0
KEGG: 00970+6.1.1.10	1	2	5	2
KEGG: 00970+6.1.1.14	1	3	3	1
KEGG: 00970+6.1.1.21	1	2	6	1
KEGG: 00980+2.5.1.18	1	1	0	1
KEGG: 00982+2.5.1.18	1	1	0	1
KEGG: 00983+1.11.1.21	1	0	2	3
KEGG: 00983+2.4.2.8	1	2	1	1
KEGG: 00983+2.5.1.18	1	1	0	1
MetaCyc: PWY-1281	1	0	3	1
MetaCyc: PWY-2161B	1	2	0	0
MetaCyc: PWY-2261	1	1	0	1
MetaCyc: PWY-3081	1	0	0	0
MetaCyc: PWY-4202	1	1	1	1
MetaCyc: PWY-5025	1	0	0	1
MetaCyc: PWY-5046	1	1	1	0
MetaCyc: PWY-5132	1	2	4	2
MetaCyc: PWY-5133	1	2	4	2
MetaCyc: PWY-5269	1	2	3	1
MetaCyc: PWY-5344	1	0	0	0
MetaCyc: PWY-5491	1	2	1	0
MetaCyc: PWY-5506	1	0	2	3
MetaCyc: PWY-5508	1	0	1	1
MetaCyc: PWY-5509	1	0	1	1
MetaCyc: PWY-5668	1	2	3	1
MetaCyc: PWY-5692	1	4	5	1
MetaCyc: PWY-5747	1	6	1	0
MetaCyc: PWY-581	1	0	0	1
MetaCyc: PWY-5837	1	1	2	0
MetaCyc: PWY-5901	1	0	0	0
MetaCyc: PWY-5905	1	1	0	0
MetaCyc: PWY-5938	1	1	0	0
MetaCyc: PWY-5939	1	1	0	0
MetaCyc: PWY-6032	1	0	0	0
MetaCyc: PWY-6148	1	1	1	0
MetaCyc: PWY-6153	1	0	0	0
MetaCyc: PWY-6154	1	0	0	0
MetaCyc: PWY-6268	1	0	1	1
MetaCyc: PWY-6269	1	0	1	1
MetaCyc: PWY-6348	1	1	1	0
MetaCyc: PWY-6370	1	1	0	1
MetaCyc: PWY-6389	1	1	0	0
MetaCyc: PWY-6502	1	1	0	0
MetaCyc: PWY-6538	1	0	0	0
MetaCyc: PWY-6599	1	2	1	1
MetaCyc: PWY-6606	1	7	0	1
MetaCyc: PWY-6607	1	6	0	1
MetaCyc: PWY-6608	1	7	1	1
MetaCyc: PWY-6609	1	2	2	1
MetaCyc: PWY-6610	1	2	2	2
MetaCyc: PWY-6620	1	2	2	1
MetaCyc: PWY-6637	1	0	3	1
MetaCyc: PWY-6672	1	2	4	2
MetaCyc: PWY-6797	1	1	1	0
MetaCyc: PWY-6896	1	0	0	0
MetaCyc: PWY-6898	1	0	3	1
MetaCyc: PWY-6987	1	1	6	3
MetaCyc: PWY-6999	1	0	0	0
MetaCyc: PWY-7082	1	1	2	2
MetaCyc: PWY-7101	1	3	1	3
MetaCyc: PWY-7158	1	3	2	1
MetaCyc: PWY-7165	1	0	0	0
MetaCyc: PWY-7308	1	0	0	1
MetaCyc: PWY-7343	1	3	2	1
MetaCyc: PWY-7380	1	0	2	3
MetaCyc: PWY-7382	1	1	6	3
MetaCyc: PWY-7455	1	0	0	0
MetaCyc: PWY-7651	1	0	0	0
MetaCyc: PWY-7674	1	0	0	1
MetaCyc: PWY-7717	1	2	0	0
MetaCyc: PWY-7733	1	2	0	0
MetaCyc: PWY-7734	1	2	0	0
MetaCyc: PWY-7765	1	2	0	0
MetaCyc: PWY-7766	1	2	5	2
MetaCyc: PWY-7831	1	0	0	0
MetaCyc: PWY-7833	1	0	0	0
MetaCyc: PWY-7836	1	0	0	1
MetaCyc: PWY-7838	1	0	0	1
MetaCyc: PWY-7839	1	0	0	1
MetaCyc: PWY-7841	1	0	0	1
MetaCyc: PWY-7853	1	1	1	0
MetaCyc: PWY-7857	1	2	4	2
MetaCyc: PWY-7884	1	1	0	0
PATHWAYS	1	1	1	1
Reactome: R-HSA-114604	1	2	1	1
Reactome: R-HSA-1257604	1	0	1	1
Reactome: R-HSA-159740	1	0	1	2
Reactome: R-HSA-181429	1	0	0	0
Reactome: R-HSA-1912408	1	9	10	6
Reactome: R-HSA-193048	1	0	0	0
Reactome: R-HSA-193648	1	1	1	0
Reactome: R-HSA-196791	1	0	0	0
Reactome: R-HSA-196836	1	1	1	3
Reactome: R-HSA-212676	1	0	0	0
Reactome: R-HSA-2129379	1	1	0	1
Reactome: R-HSA-2206291	1	1	0	0
Reactome: R-HSA-2206305	1	2	1	0
Reactome: R-HSA-2206307	1	0	0	0
Reactome: R-HSA-2453864	1	2	2	0
Reactome: R-HSA-2468052	1	1	1	1
Reactome: R-HSA-2470946	1	0	2	2
Reactome: R-HSA-2559586	1	7	4	2
[truncated: 430 more rows]
