# Supplementary material for: Comparative Transcriptomics to Identify RNA Writers and Erasers in Microalgae
Source: Int J Mol Sci. 2024 Jul 23;25(15):8005. doi: 10.3390/ijms25158005 (PMC11312118; doi:10.3390/ijms25158005)
Supplement: Supplementary file 1 [file ijms-25-08005-s001.zip › Table S2.xlsx]

## Sheet: InerPro_domains-network
NETWORK	Alexandrium tamutum		Amphidinium carterae		Tetraselmis suecica		Cylindrotheca closterium
	ID	Domains	ID	Domains	ID	Domains	ID	Domains
ALKBH9B	TR10254-c0_g1_i1	IPR005123: Oxoglutarate/iron-dependent dioxygenase; IPR027450: Alpha-ketoglutarate-dependent dioxygenase AlkB-like; IPR037151: Alpha-ketoglutarate-dependent dioxygenase AlkB-like superfamily	tri_c_comp48811_c0_seq1	IPR005123: Oxoglutarate/iron-dependent dioxygenase; IPR027450: Alpha-ketoglutarate-dependent dioxygenase AlkB-like; IPR037151: Alpha-ketoglutarate-dependent dioxygenase AlkB-like superfamily	SampleTS2_Locus_13766_Transcript_2/4_Confidence_0.400_Length_902	IPR027450: Alpha-ketoglutarate-dependent dioxygenase AlkB-like; IPR037151: Alpha-ketoglutarate-dependent dioxygenase AlkB-like superfamily	TR12427-c0_g1_i1	IPR005123: Oxoglutarate/iron-dependent dioxygenase; IPR027450: Alpha-ketoglutarate-dependent dioxygenase AlkB-like; IPR037151: Alpha-ketoglutarate-dependent dioxygenase AlkB-like superfamily
	TR111002-c0_g1_i1	IPR029069: HotDog domain superfamily	vo_c1_Locus_8663_Transcript_2/7_Confidence_0.600_Length_1953	IPR005123: Oxoglutarate/iron-dependent dioxygenase; IPR027450: Alpha-ketoglutarate-dependent dioxygenase AlkB-like; IPR037151: Alpha-ketoglutarate-dependent dioxygenase AlkB-like superfamily
	TR111002-c0_g1_i2	IPR029069: HotDog domain superfamily	vo_c1_Locus_8663_Transcript_7/7_Confidence_0.000_Length_2852	IPR029069: HotDog domain superfamily
	TR74917-c0_g1_i1	IPR005123: Oxoglutarate/iron-dependent dioxygenase; IPR027450: Alpha-ketoglutarate-dependent dioxygenase AlkB-like; IPR037151: Alpha-ketoglutarate-dependent dioxygenase AlkB-like superfamily
	TR74917-c0_g1_i2	IPR005123: Oxoglutarate/iron-dependent dioxygenase; IPR027450: Alpha-ketoglutarate-dependent dioxygenase AlkB-like; IPR037151: Alpha-ketoglutarate-dependent dioxygenase AlkB-like superfamily
	TR98782-c0_g1_i1	IPR005123: Oxoglutarate/iron-dependent dioxygenase; IPR027450: Alpha-ketoglutarate-dependent dioxygenase AlkB-like; IPR037151: Alpha-ketoglutarate-dependent dioxygenase AlkB-like superfamily
ALKBH10B	TR65690-c0_g1_i1	IPR002495: Glycosyl transferase, family 8; IPR005123: Oxoglutarate/iron-dependent dioxygenase; IPR027450: Alpha-ketoglutarate-dependent dioxygenase AlkB-like; IPR029044: Nucleotide-diphospho-sugar transferases; IPR037151: Alpha-ketoglutarate-dependent dioxygenase AlkB-like superfamily	vo_c2_Locus_19652_Transcript_2/2_Confidence_0.250_Length_1986	IPR002495: Glycosyl transferase, family 8; IPR005123: Oxoglutarate/iron-dependent dioxygenase; IPR027450: Alpha-ketoglutarate-dependent dioxygenase AlkB-like; IPR029044: Nucleotide-diphospho-sugar transferases; IPR037151: Alpha-ketoglutarate-dependent dioxygenase AlkB-like superfamily
MTB	TR59452-c0_g1_i1	IPR002052: DNA methylase, N-6 adenine-specific, conserved site; IPR007757: MT-A70-like; IPR029063: S-adenosyl-L-methionine-dependent methyltransferase	tri_c_comp49311_c0_seq1	IPR002052: DNA methylase, N-6 adenine-specific, conserved site; IPR007757: MT-A70-like; IPR029063: S-adenosyl-L-methionine-dependent methyltransferase
FIP37	TR51739-c0_g1_i1	IPR026157: Leucine zipper transcription factor-like protein 1	tri_n_comp42309_c0_seq1	IPR029732: WTAP/Mum2 family
	TR75118-c0_g1_i1	IPR029732: WTAP/Mum2 family	vo_n1_Locus_16_Transcript_73/225_Confidence_0.003_Length_1180	IPR029732: WTAP/Mum2 family
